# Supplementary material for: TMT Quantitative Proteomics Reveals the Molecular Mechanism Behind Meat Quality Changes in Nile Tilapia Exposed to Environmental Concentrations of Microcystin-LR
Source: Toxins (Basel). 2026 Jan 12;18(1):39. doi: 10.3390/toxins18010039 (PMC12846687; doi:10.3390/toxins18010039)
Supplement: Supplementary file 1 [file toxins-18-00039-s001.zip]

Archive with 2 entries (2 files):
- Table S2.xlsx
- toxins-4045963-supplementary.pdf
