# Supplementary material for: TMT Quantitative Proteomics Reveals the Molecular Mechanism Behind Meat Quality Changes in Nile Tilapia Exposed to Environmental Concentrations of Microcystin-LR
Source: Toxins (Basel). 2026 Jan 12;18(1):39. doi: 10.3390/toxins18010039 (PMC12846687; doi:10.3390/toxins18010039)
Supplement: Supplementary file 1 [file toxins-18-00039-s001.zip › Table S2.xlsx]

## Sheet: Table S2
Components of PPI diagram / Sequence number	Accession	Abbreviation	Description	FC(M30/C)	Log2FC(M30/C)	P_value(M30C)	GO Term	GO ID	KO ID	KO Name	Pathway ID	Pathway_defition	COG ID	COG_Functional Categories	Pfam ID	Domain	Domain Description	Subcellular Loc	Unique Peptides	Coverage %	MW [kDa]
Proteometabolism
1	XP_003451978.1	EIF4E	eukaryotic translation initiation factor 4E [Oreochromis niloticus]	0.73076	-0.45253	0.00748	CC:cytoplasm;CC:cellular_component;CC:cellular anatomical entity;MF:translation regulator activity, nucleic acid binding;MF:translation regulator activity;MF:organic cyclic compound binding;MF:translation factor activity, RNA binding;MF:molecular_function;MF:RNA binding;MF:nucleic acid binding;MF:translation initiation factor activity;MF:heterocyclic compound binding;MF:binding;	GO:0005737;GO:0005575;GO:0110165;GO:0090079;GO:0045182;GO:0097159;GO:0008135;GO:0003674;GO:0003723;GO:0003676;GO:0003743;GO:1901363;GO:0005488	K03259	EIF4E	map04910;map04211;map01521;map04150;map04151;map04066	Insulin signaling pathway;Longevity regulating pathway;EGFR tyrosine kinase inhibitor resistance;mTOR signaling pathway;PI3K-Akt signaling pathway;HIF-1 signaling pathway	COG5053	J:Translation, ribosomal structure and biogenesis	PF01652.21	IF4E	Eukaryotic initiation factor 4E	cytoplasmic	4	28	24.4
2	XP_003439000.1	EIF4E type 3	eukaryotic translation initiation factor 4E type 3 [Oreochromis niloticus]	1.88099	1.824	0.9697	MF:translation regulator activity, nucleic acid binding;MF:translation regulator activity;MF:organic cyclic compound binding;MF:translation factor activity, RNA binding;MF:molecular_function;MF:binding;MF:nucleic acid binding;MF:translation initiation factor activity;MF:heterocyclic compound binding;MF:RNA binding;	GO:0090079;GO:0045182;GO:0097159;GO:0008135;GO:0003674;GO:0005488;GO:0003676;GO:0003743;GO:1901363;GO:0003723	------	------	------	------	COG5053	O:Posttranslational modification, protein turnover, chaperones	PF01652.21	IF4E	Eukaryotic initiation factor 4E	cytoplasmic	1	5	24.8
3	XP_005462936.1	eIF5B	eukaryotic translation initiation factor 5B isoform X1 [Oreochromis niloticus]	0.677616	0.7447	1.099	MF:purine ribonucleoside triphosphate binding;MF:molecular_function;MF:binding;MF:nucleic acid binding;MF:ion binding;MF:heterocyclic compound binding;MF:nucleoside phosphate binding;MF:anion binding;MF:guanyl nucleotide binding;MF:nucleotide binding;MF:guanyl ribonucleotide binding;MF:purine nucleotide binding;MF:GTP binding;MF:hydrolase activity;MF:translation factor activity, RNA binding;MF:GT…	GO:0035639;GO:0003674;GO:0005488;GO:0003676;GO:0043167;GO:1901363;GO:1901265;GO:0043168;GO:0019001;GO:0000166;GO:0032561;GO:0017076;GO:0005525;GO:0016787;GO:0008135;GO:0003924;GO:0017111;GO:0036094;GO:0003824;GO:0045182;GO:0016818;GO:0090079;GO:0097367;GO:0097159;GO:0016817;GO:0016462;GO:0032555;GO:0032553;GO:0003743	K03243	EIF5B	------	------	COG0532	J:Translation, ribosomal structure and biogenesis	PF00009.30;PF11987.11;PF14578.9;PF03144.28;PF01926.26	GTP_EFTU;IF-2;GTP_EFTU_D4;GTP_EFTU_D2;MMR_HSR1	Elongation factor Tu GTP binding domain;Translation-initiation factor 2;Elongation factor Tu domain 4;Elongation factor Tu domain 2;50S ribosome-binding GTPase	nuclear	1	1	136.3
4	XP_025762930.1	RPL22	60S ribosomal protein L22 [Oreochromis niloticus]	0.821723	-0.283276	0.02059	BP:cellular biosynthetic process;BP:cellular nitrogen compound metabolic process;BP:nitrogen compound metabolic process;BP:cellular macromolecule biosynthetic process;BP:organic substance biosynthetic process;BP:cellular nitrogen compound biosynthetic process;BP:cellular macromolecule metabolic process;BP:peptide biosynthetic process;BP:organic substance metabolic process;BP:amide biosynthetic pr…	GO:0044249;GO:0034641;GO:0006807;GO:0034645;GO:1901576;GO:0044271;GO:0044260;GO:0043043;GO:0071704;GO:0043604;GO:0009987;GO:0009058;GO:0009059;GO:0008150;GO:0008152;GO:1901564;GO:0044238;GO:0043603;GO:1901566;GO:0019538;GO:0044237;GO:0043170;GO:0006518;GO:0006412;GO:0043232;GO:0043226;GO:0110165;GO:0005840;GO:0032991;GO:1990904;GO:0043229;GO:0005575;GO:0043228;GO:0003674;GO:0005198;GO:0003735	K02891	RP-L22e, RPL22	map03010;map05171	Ribosome;Coronavirus disease - COVID-19	ENOG4111UVJ	J:Translation, ribosomal structure and biogenesis	PF01776.20	Ribosomal_L22e	Ribosomal L22e protein family	cytoplasmic	2	19	14.8
5	XP_003460147.1	RPS20	40S ribosomal protein S20 [Oreochromis niloticus]	0.706714	-0.500802	0.002848	BP:cellular biosynthetic process;BP:cellular nitrogen compound metabolic process;BP:nitrogen compound metabolic process;BP:cellular macromolecule biosynthetic process;BP:organic substance biosynthetic process;BP:cellular nitrogen compound biosynthetic process;BP:cellular macromolecule metabolic process;BP:peptide biosynthetic process;BP:organic substance metabolic process;BP:amide biosynthetic pr…	GO:0044249;GO:0034641;GO:0006807;GO:0034645;GO:1901576;GO:0044271;GO:0044260;GO:0043043;GO:0071704;GO:0043604;GO:0009987;GO:0009058;GO:0009059;GO:0008150;GO:0008152;GO:1901564;GO:0044238;GO:0043603;GO:1901566;GO:0019538;GO:0044237;GO:0043170;GO:0006518;GO:0006412;GO:0015935;GO:0044391;GO:0032991;GO:1990904;GO:0005575;GO:0003674;GO:0005488;GO:1901363;GO:0005198;GO:0003735;GO:0003676;GO:0097159;GO:…	K02969	RP-S20e, RPS20	map03010;map05171	Ribosome;Coronavirus disease - COVID-19	COG0051	J:Translation, ribosomal structure and biogenesis	PF00338.25	Ribosomal_S10	Ribosomal protein S10p/S20e	cytoplasmic	2	19	13.3
6	XP_003449725.1	RPS3a	40S ribosomal protein S3a [Oreochromis niloticus]	0.734143	-0.445867	0.03119	BP:embryo development;BP:cellular nitrogen compound metabolic process;BP:embryo development ending in birth or egg hatching;BP:cellular macromolecule biosynthetic process;BP:multicellular organism development;BP:organic substance biosynthetic process;BP:cellular macromolecule metabolic process;BP:peptide biosynthetic process;BP:organic substance metabolic process;BP:chordate embryonic development…	GO:0009790;GO:0034641;GO:0009792;GO:0034645;GO:0007275;GO:1901576;GO:0044260;GO:0043043;GO:0071704;GO:0043009;GO:0032502;GO:0032501;GO:0043604;GO:0009987;GO:0009058;GO:0009059;GO:0008150;GO:0008152;GO:0044271;GO:0044238;GO:1901564;GO:0043603;GO:1901566;GO:0044249;GO:0019538;GO:0048856;GO:0044237;GO:0043170;GO:0006807;GO:0006518;GO:0006412;GO:0022627;GO:0015935;GO:0032991;GO:0110165;GO:0044391;GO:…	K02984	RP-S3Ae, RPS3A	map03010;map05171	Ribosome;Coronavirus disease - COVID-19	COG1890	J:Translation, ribosomal structure and biogenesis	PF01015.21	Ribosomal_S3Ae	Ribosomal S3Ae family	cytoplasmic	6	26	30
7	XP_003453268.1	RPL13a	60S ribosomal protein L13a [Oreochromis niloticus]	0.765697	-0.385155	0.01146	BP:cellular biosynthetic process;BP:cellular nitrogen compound metabolic process;BP:nitrogen compound metabolic process;BP:cellular macromolecule biosynthetic process;BP:organic substance biosynthetic process;BP:cellular nitrogen compound biosynthetic process;BP:cellular macromolecule metabolic process;BP:peptide biosynthetic process;BP:organic substance metabolic process;BP:amide biosynthetic pr…	GO:0044249;GO:0034641;GO:0006807;GO:0034645;GO:1901576;GO:0044271;GO:0044260;GO:0043043;GO:0071704;GO:0043604;GO:0009987;GO:0009058;GO:0009059;GO:0008150;GO:0008152;GO:0044238;GO:1901564;GO:0043603;GO:1901566;GO:0019538;GO:0044237;GO:0043170;GO:0006518;GO:0006412;GO:0015934;GO:0044391;GO:0032991;GO:1990904;GO:0005575;GO:0003674;GO:0005198;GO:0003735	K02872	RP-L13Ae, RPL13A	map03010;map05171	Ribosome;Coronavirus disease - COVID-19	COG0102	J:Translation, ribosomal structure and biogenesis	PF00572.21	Ribosomal_L13	Ribosomal protein L13	nuclear	6	25	23.6
8	XP_003437817.1	RPS28	40S ribosomal protein S28 [Oreochromis niloticus]	0.70865	-0.496854	0.02198	BP:cellular nitrogen compound metabolic process;BP:cellular macromolecule biosynthetic process;BP:organic substance biosynthetic process;BP:cellular nitrogen compound biosynthetic process;BP:cellular macromolecule metabolic process;BP:peptide biosynthetic process;BP:organic substance metabolic process;BP:cytoplasmic translation;BP:amide biosynthetic process;BP:cellular process;BP:biosynthetic pro…	GO:0034641;GO:0034645;GO:1901576;GO:0044271;GO:0044260;GO:0043043;GO:0071704;GO:0002181;GO:0043604;GO:0009987;GO:0009058;GO:0009059;GO:0008150;GO:0008152;GO:1901564;GO:0044238;GO:0043603;GO:1901566;GO:0044249;GO:0019538;GO:0044237;GO:0043170;GO:0006807;GO:0006518;GO:0006412;GO:0015935;GO:0043232;GO:0098554;GO:0098556;GO:0098552;GO:0043228;GO:0043226;GO:0022627;GO:0042788;GO:0110165;GO:0098562;GO:…	K02979	RP-S28e, RPS28	map03010;map05171	Ribosome;Coronavirus disease - COVID-19	COG2053	J:Translation, ribosomal structure and biogenesis	PF01200.21	Ribosomal_S28e	Ribosomal protein S28e	mitochondrial	1	17	7.8
9	XP_003456398.2	RPL3L	60S ribosomal protein L3-like isoform X1 [Oreochromis niloticus]	0.55911	-0.838796	0.03372	BP:cellular biosynthetic process;BP:cellular nitrogen compound metabolic process;BP:nitrogen compound metabolic process;BP:cellular macromolecule biosynthetic process;BP:organic substance biosynthetic process;BP:cellular nitrogen compound biosynthetic process;BP:cellular macromolecule metabolic process;BP:peptide biosynthetic process;BP:organic substance metabolic process;BP:amide biosynthetic pr…	GO:0044249;GO:0034641;GO:0006807;GO:0034645;GO:1901576;GO:0044271;GO:0044260;GO:0043043;GO:0071704;GO:0043604;GO:0009987;GO:0009058;GO:0009059;GO:0008150;GO:0008152;GO:1901564;GO:0044238;GO:0043603;GO:1901566;GO:0019538;GO:0044237;GO:0043170;GO:0006518;GO:0006412;GO:0043232;GO:0043226;GO:0110165;GO:0005840;GO:0032991;GO:1990904;GO:0043229;GO:0005575;GO:0043228;GO:0003674;GO:0005198;GO:0003735	K02925	RP-L3e, RPL3	map03010;map05171	Ribosome;Coronavirus disease - COVID-19	COG0087	S:Function unknown	PF00297.25	Ribosomal_L3	Ribosomal protein L3	mitochondrial	5	13	48.9
10	XP_003444141.1	RPL30	60S ribosomal protein L30 [Oreochromis niloticus]	0.641565	-0.640332	0.02284	CC:cellular_component;CC:large ribosomal subunit;CC:cytosolic large ribosomal subunit;CC:ribonucleoprotein complex;CC:macromolecular complex;CC:ribosomal subunit;MF:organic cyclic compound binding;MF:structural molecule activity;MF:structural constituent of ribosome;MF:molecular_function;MF:RNA binding;MF:nucleic acid binding;MF:heterocyclic compound binding;MF:binding;	GO:0005575;GO:0015934;GO:0022625;GO:1990904;GO:0032991;GO:0044391;GO:0097159;GO:0005198;GO:0003735;GO:0003674;GO:0003723;GO:0003676;GO:1901363;GO:0005488	K02908	RP-L30e, RPL30	map03010;map05171	Ribosome;Coronavirus disease - COVID-19	COG1911	J:Translation, ribosomal structure and biogenesis	PF01248.29	Ribosomal_L7Ae	Ribosomal protein L7Ae/L30e/S12e/Gadd45 family	cytoplasmic	3	31	12.9
11	XP_003458587.1	RPL11	60S ribosomal protein L11 [Oreochromis niloticus]	0.628506	-0.670001	0.01541	BP:hemoglobin metabolic process;BP:regulation of response to external stimulus;BP:regulation of biological process;BP:cell development;BP:homeostatic process;BP:cellular biosynthetic process;BP:nitrogen compound metabolic process;BP:cellular macromolecule biosynthetic process;BP:cell death;BP:chemical homeostasis;BP:regulation of defense response;BP:organic substance biosynthetic process;BP:cellu…	GO:0020027;GO:0032101;GO:0050789;GO:0048468;GO:0042592;GO:0044249;GO:0006807;GO:0034645;GO:0008219;GO:0048878;GO:0031347;GO:1901576;GO:0044271;GO:0044260;GO:0048869;GO:0043043;GO:0033500;GO:0071704;GO:0065007;GO:0048821;GO:0009792;GO:0002682;GO:0043009;GO:0065008;GO:0032502;GO:0006915;GO:0045088;GO:0043604;GO:0002831;GO:0032501;GO:0009987;GO:0048583;GO:0012501;GO:0009058;GO:0009059;GO:0008150;GO:…	K02868	RP-L11e, RPL11	map03010;map05171	Ribosome;Coronavirus disease - COVID-19	COG0094	J:Translation, ribosomal structure and biogenesis	PF00281.22;PF00673.24	Ribosomal_L5;Ribosomal_L5_C	Ribosomal protein L5;ribosomal L5P family C-terminus	cytoplasmic	2	12	20.5
12	XP_003445238.1	RPL36a	60S ribosomal protein L36a [Oreochromis niloticus]	0.686131	-0.543444	0.03434	BP:cellular biosynthetic process;BP:cellular nitrogen compound metabolic process;BP:nitrogen compound metabolic process;BP:cellular macromolecule biosynthetic process;BP:organic substance biosynthetic process;BP:cellular nitrogen compound biosynthetic process;BP:cellular macromolecule metabolic process;BP:peptide biosynthetic process;BP:organic substance metabolic process;BP:amide biosynthetic pr…	GO:0044249;GO:0034641;GO:0006807;GO:0034645;GO:1901576;GO:0044271;GO:0044260;GO:0043043;GO:0071704;GO:0043604;GO:0009987;GO:0009058;GO:0009059;GO:0008150;GO:0008152;GO:1901564;GO:0044238;GO:0043603;GO:1901566;GO:0019538;GO:0044237;GO:0043170;GO:0006518;GO:0006412;GO:0043232;GO:0043226;GO:0005737;GO:0110165;GO:0005840;GO:0032991;GO:1990904;GO:0043229;GO:0005575;GO:0043228;GO:0003674;GO:0005198;GO:…	K02929	RP-L44e, RPL44	map03010;map05171	Ribosome;Coronavirus disease - COVID-19	COG1631	J:Translation, ribosomal structure and biogenesis	PF00935.22	Ribosomal_L44	Ribosomal protein L44	cytoplasmic	3	21	12.5
13	XP_003454240.1	RPS6	40S ribosomal protein S6 [Oreochromis niloticus]	0.760649	-0.394697	0.02207	BP:cellular biosynthetic process;BP:cellular nitrogen compound metabolic process;BP:nitrogen compound metabolic process;BP:cellular macromolecule biosynthetic process;BP:organic substance biosynthetic process;BP:cellular nitrogen compound biosynthetic process;BP:cellular macromolecule metabolic process;BP:peptide biosynthetic process;BP:organic substance metabolic process;BP:amide biosynthetic pr…	GO:0044249;GO:0034641;GO:0006807;GO:0034645;GO:1901576;GO:0044271;GO:0044260;GO:0043043;GO:0071704;GO:0043604;GO:0009987;GO:0009058;GO:0009059;GO:0008150;GO:0008152;GO:1901564;GO:0044238;GO:0043603;GO:1901566;GO:0019538;GO:0044237;GO:0043170;GO:0006518;GO:0006412;GO:0043232;GO:0043226;GO:0110165;GO:0005840;GO:0032991;GO:1990904;GO:0043229;GO:0005575;GO:0043228;GO:0003674;GO:0005198;GO:0003735	K02991	RP-S6e, RPS6	map05205;map03010;map04910;map04371;map04714;map05171;map01521;map04150;map04151;map04066	Proteoglycans in cancer;Ribosome;Insulin signaling pathway;Apelin signaling pathway;Thermogenesis;Coronavirus disease - COVID-19;EGFR tyrosine kinase inhibitor resistance;mTOR signaling pathway;PI3K-Akt signaling pathway;HIF-1 signaling pathway	COG2125	J:Translation, ribosomal structure and biogenesis	PF01092.22	Ribosomal_S6e	Ribosomal protein S6e	nuclear	3	14	28.7
14	XP_003460088.1	RPS18	40S ribosomal protein S18 [Oreochromis niloticus]	0.598473	-0.740641	0.01314	BP:cellular macromolecule biosynthetic process;BP:cellular biosynthetic process;BP:organic substance biosynthetic process;BP:cellular nitrogen compound biosynthetic process;BP:cellular macromolecule metabolic process;BP:cellular amide metabolic process;BP:peptide biosynthetic process;BP:regulation of biological process;BP:organic substance metabolic process;BP:biological regulation;BP:organonitro…	GO:0034645;GO:0044249;GO:1901576;GO:0044271;GO:0044260;GO:0043603;GO:0043043;GO:0050789;GO:0071704;GO:0065007;GO:1901566;GO:0043170;GO:0043604;GO:0009987;GO:0050794;GO:0009058;GO:0009059;GO:0008150;GO:0008152;GO:1901564;GO:0044238;GO:0051726;GO:0019538;GO:0034641;GO:0044237;GO:0006807;GO:0006518;GO:0006412;GO:0043226;GO:0043229;GO:0043228;GO:0015935;GO:0110165;GO:0044391;GO:0032991;GO:0005840;GO:…	K02964	RP-S18e, RPS18	map03010;map05171	Ribosome;Coronavirus disease - COVID-19	COG0099	J:Translation, ribosomal structure and biogenesis	PF00416.25	Ribosomal_S13	Ribosomal protein S13/S18	cytoplasmic	3	14	17.8
15	XP_003451510.1	RPL28	60S ribosomal protein L28 isoform X1 [Oreochromis niloticus]	0.557899	-0.841925	0.02529	BP:embryo development;BP:cellular nitrogen compound metabolic process;BP:embryo development ending in birth or egg hatching;BP:cellular macromolecule biosynthetic process;BP:multicellular organism development;BP:organic substance biosynthetic process;BP:cellular nitrogen compound biosynthetic process;BP:cellular macromolecule metabolic process;BP:peptide biosynthetic process;BP:organic substance …	GO:0009790;GO:0034641;GO:0009792;GO:0034645;GO:0007275;GO:1901576;GO:0044271;GO:0044260;GO:0043043;GO:0071704;GO:0043009;GO:0032502;GO:0032501;GO:0043604;GO:0009987;GO:0009058;GO:0009059;GO:0008150;GO:0008152;GO:1901564;GO:0044238;GO:0043603;GO:1901566;GO:0044249;GO:0019538;GO:0048856;GO:0044237;GO:0043170;GO:0006807;GO:0006518;GO:0006412;GO:0043232;GO:0043226;GO:0043228;GO:0110165;GO:0005840;GO:…	K02903	RP-L28e, RPL28	map03010;map05171	Ribosome;Coronavirus disease - COVID-19	ENOG4111T32	J:Translation, ribosomal structure and biogenesis	PF01778.20	Ribosomal_L28e	Ribosomal L28e protein family	mitochondrial	2	14	15.4
16	XP_003448492.1	RPS8	40S ribosomal protein S8 [Oreochromis niloticus]	0.620824	-0.687745	0.01318	BP:cellular biosynthetic process;BP:cellular nitrogen compound metabolic process;BP:nitrogen compound metabolic process;BP:cellular macromolecule biosynthetic process;BP:organic substance biosynthetic process;BP:cellular nitrogen compound biosynthetic process;BP:cellular macromolecule metabolic process;BP:peptide biosynthetic process;BP:organic substance metabolic process;BP:amide biosynthetic pr…	GO:0044249;GO:0034641;GO:0006807;GO:0034645;GO:1901576;GO:0044271;GO:0044260;GO:0043043;GO:0071704;GO:0043604;GO:0009987;GO:0009058;GO:0009059;GO:0008150;GO:0008152;GO:1901564;GO:0044238;GO:0043603;GO:1901566;GO:0019538;GO:0044237;GO:0043170;GO:0006518;GO:0006412;GO:0043232;GO:0043226;GO:0110165;GO:0005840;GO:0032991;GO:1990904;GO:0043229;GO:0005575;GO:0043228;GO:0003674;GO:0005198;GO:0003735	K02995	RP-S8e, RPS8	map03010;map05171	Ribosome;Coronavirus disease - COVID-19	COG2007	J:Translation, ribosomal structure and biogenesis	PF01201.25	Ribosomal_S8e	Ribosomal protein S8e	nuclear	3	19	24.1
17	XP_003448191.1	RPL10a	60S ribosomal protein L10a isoform X1 [Oreochromis niloticus]	0.575302	-0.797608	0.009173	BP:hemoglobin metabolic process;BP:cellular biosynthetic process;BP:cellular nitrogen compound metabolic process;BP:nitrogen compound metabolic process;BP:cellular macromolecule biosynthetic process;BP:organic substance biosynthetic process;BP:cellular nitrogen compound biosynthetic process;BP:cellular macromolecule metabolic process;BP:peptide biosynthetic process;BP:organic substance metabolic …	GO:0020027;GO:0044249;GO:0034641;GO:0006807;GO:0034645;GO:1901576;GO:0044271;GO:0044260;GO:0043043;GO:0071704;GO:0043604;GO:0009987;GO:0009058;GO:0009059;GO:0008150;GO:0008152;GO:1901564;GO:0044238;GO:0042541;GO:0043603;GO:1901566;GO:0019538;GO:0044237;GO:0043170;GO:0006518;GO:0006412;GO:0015934;GO:0032991;GO:0044391;GO:1990904;GO:0005575;GO:0003674;GO:0005488;GO:1901363;GO:0005198;GO:0003735;GO:…	K02865	RP-L10Ae, RPL10A	map03010;map05171	Ribosome;Coronavirus disease - COVID-19	COG0081	J:Translation, ribosomal structure and biogenesis	PF00687.24	Ribosomal_L1	Ribosomal protein L1p/L10e family	cytoplasmic	4	21	24.5
18	XP_019222292.1	eIF	exportin-1 isoform X1 [Oreochromis niloticus]	1.33109	0.412607	0.004145	BP:nuclear transport;BP:nuclear export;BP:protein export from nucleus;BP:protein localization;BP:interspecies interaction between organisms;BP:response to external biotic stimulus;BP:cellular macromolecule localization;BP:intracellular protein transport;BP:nitrogen compound transport;BP:organic substance transport;BP:macromolecule localization;BP:response to external stimulus;BP:transport;BP:cell…	GO:0051169;GO:0051168;GO:0006611;GO:0008104;GO:0044419;GO:0043207;GO:0070727;GO:0006886;GO:0071705;GO:0071702;GO:0033036;GO:0009605;GO:0006810;GO:0009987;GO:0006913;GO:0045184;GO:0008150;GO:0051649;GO:0009607;GO:0051234;GO:0051707;GO:0051179;GO:0051641;GO:0046907;GO:0009620;GO:0050896;GO:0001878;GO:0015031;GO:0043229;GO:0043227;GO:0043226;GO:0005737;GO:0110165;GO:0043231;GO:0005575;GO:0005634;GO:…	K14290	XPO1, CRM1	map05166;map05164;map04013;map03013;map03250;map03008	Human T-cell leukemia virus 1 infection;Influenza A;MAPK signaling pathway - fly;Nucleocytoplasmic transport;Viral life cycle - HIV-1;Ribosome biogenesis in eukaryotes	COG5101	U:Intracellular trafficking, secretion, and vesicular transport	PF08767.14;PF08389.15;PF18784.4;PF18787.4;PF18777.4;PF03810.22	CRM1_C;Xpo1;CRM1_repeat_2;CRM1_repeat_3;CRM1_repeat;IBN_N	CRM1 C terminal;Exportin 1-like protein;CRM1 / Exportin repeat 2;CRM1 / Exportin repeat 3;Chromosome region maintenance or exportin repeat;Importin-beta N-terminal domain	cytoplasmic	2	2	123
19	XP_005469803.1	eIF6	eukaryotic translation initiation factor 6 [Oreochromis niloticus]	0.820738	-0.285006	0.02138	BP:cellular component assembly;BP:cellular component organization or biogenesis;BP:ribosomal large subunit biogenesis;BP:ribosome assembly;BP:cellular component organization;BP:mature ribosome assembly;BP:ribonucleoprotein complex biogenesis;BP:cellular process;BP:biological_process;BP:organelle assembly;BP:organelle organization;BP:cellular component biogenesis;CC:intracellular organelle;CC:non-…	GO:0022607;GO:0071840;GO:0042273;GO:0042255;GO:0016043;GO:0042256;GO:0022613;GO:0009987;GO:0008150;GO:0070925;GO:0006996;GO:0044085;GO:0043229;GO:0043228;GO:0043226;GO:0005730;GO:0110165;GO:0005737;GO:0043232;GO:0005575;GO:1901363;GO:0044877;GO:0005488;GO:0003676;GO:0043023;GO:0043022;GO:0008135;GO:0043021;GO:0045182;GO:0090079;GO:0097159;GO:0003674;GO:0003743	K03264	EIF6	map03008	Ribosome biogenesis in eukaryotes	COG1976	J:Translation, ribosomal structure and biogenesis	PF01912.21	eIF-6	eIF-6 family	cytoplasmic	3	17	26.6
20	XP_005454314.2	RPS17	40S ribosomal protein S17 isoform X1 [Oreochromis niloticus]	0.566439	-0.820006	0.01869	BP:cellular biosynthetic process;BP:cellular nitrogen compound metabolic process;BP:nitrogen compound metabolic process;BP:cellular macromolecule biosynthetic process;BP:organic substance biosynthetic process;BP:cellular nitrogen compound biosynthetic process;BP:cellular macromolecule metabolic process;BP:peptide biosynthetic process;BP:organic substance metabolic process;BP:amide biosynthetic pr…	GO:0044249;GO:0034641;GO:0006807;GO:0034645;GO:1901576;GO:0044271;GO:0044260;GO:0043043;GO:0071704;GO:0043604;GO:0009987;GO:0009058;GO:0009059;GO:0008150;GO:0008152;GO:1901564;GO:0044238;GO:0043603;GO:1901566;GO:0019538;GO:0044237;GO:0043170;GO:0006518;GO:0006412;GO:0043232;GO:0043226;GO:0110165;GO:0005840;GO:0032991;GO:1990904;GO:0043229;GO:0005575;GO:0043228;GO:0003674;GO:0005198;GO:0003735	K02962	RP-S17e, RPS17	map03010;map05171	Ribosome;Coronavirus disease - COVID-19	COG1383	J:Translation, ribosomal structure and biogenesis	PF00833.21	Ribosomal_S17e	Ribosomal S17	cytoplasmic	1	8	16
21	XP_003442655.1	RPL27	60S ribosomal protein L27 [Oreochromis niloticus]	0.594192	-0.751	0.008496	BP:cell differentiation;BP:nitrogen compound metabolic process;BP:cellular macromolecule biosynthetic process;BP:organic substance biosynthetic process;BP:cellular nitrogen compound biosynthetic process;BP:cellular macromolecule metabolic process;BP:cellular developmental process;BP:peptide biosynthetic process;BP:organic substance metabolic process;BP:organonitrogen compound biosynthetic process…	GO:0030154;GO:0006807;GO:0034645;GO:1901576;GO:0044271;GO:0044260;GO:0048869;GO:0043043;GO:0071704;GO:1901566;GO:0032502;GO:0043604;GO:0030218;GO:0009987;GO:0009058;GO:0009059;GO:0008150;GO:0008152;GO:1901564;GO:0044238;GO:0044249;GO:0019538;GO:0034641;GO:0044237;GO:0043170;GO:0043603;GO:0030099;GO:0006518;GO:0006412;GO:0015934;GO:0005783;GO:0022625;GO:0098554;GO:0043229;GO:0043228;GO:0098552;GO:…	K02901	RP-L27e, RPL27	map03010;map05171	Ribosome;Coronavirus disease - COVID-19	COG2163	S:Function unknown	PF01777.21;PF00467.32	Ribosomal_L27e;KOW	Ribosomal L27e protein family;KOW motif	cytoplasmic	3	27	15.8
22	XP_003443517.1	RPL7	60S ribosomal protein L7 [Oreochromis niloticus]	0.585524	-0.772199	0.03126	BP:nucleic acid metabolic process;BP:cellular nitrogen compound metabolic process;BP:nitrogen compound metabolic process;BP:maturation of LSU-rRNA;BP:ncRNA metabolic process;BP:regulation of biological process;BP:organic cyclic compound metabolic process;BP:nucleobase-containing compound metabolic process;BP:organic substance metabolic process;BP:biological regulation;BP:rRNA processing;BP:ncRNA …	GO:0090304;GO:0034641;GO:0006807;GO:0000470;GO:0034660;GO:0050789;GO:1901360;GO:0006139;GO:0071704;GO:0065007;GO:0006364;GO:0034470;GO:0009987;GO:0006725;GO:0050794;GO:0000463;GO:0008150;GO:0008152;GO:0046483;GO:0016070;GO:0044238;GO:0016072;GO:0051726;GO:0044237;GO:0043170;GO:0006396;GO:0015934;GO:0022625;GO:0044391;GO:0032991;GO:1990904;GO:0005575;GO:1901363;GO:0003674;GO:0005488;GO:0003676;GO:…	K02937	RP-L7e, RPL7	map03010;map05171	Ribosome;Coronavirus disease - COVID-19	COG1841	J:Translation, ribosomal structure and biogenesis	PF08079.15;PF00327.23	Ribosomal_L30_N;Ribosomal_L30	Ribosomal L30 N-terminal domain;Ribosomal protein L30p/L7e	nuclear	4	13	28.5
23	XP_003440495.1	RPL4	60S ribosomal protein L4 [Oreochromis niloticus]	0.678037	-0.560565	0.01773	BP:cellular biosynthetic process;BP:cellular nitrogen compound metabolic process;BP:nitrogen compound metabolic process;BP:cellular macromolecule biosynthetic process;BP:organic substance biosynthetic process;BP:cellular nitrogen compound biosynthetic process;BP:cellular macromolecule metabolic process;BP:peptide biosynthetic process;BP:organic substance metabolic process;BP:amide biosynthetic pr…	GO:0044249;GO:0034641;GO:0006807;GO:0034645;GO:1901576;GO:0044271;GO:0044260;GO:0043043;GO:0071704;GO:0043604;GO:0009987;GO:0009058;GO:0009059;GO:0008150;GO:0008152;GO:1901564;GO:0044238;GO:0043603;GO:1901566;GO:0019538;GO:0044237;GO:0043170;GO:0006518;GO:0006412;GO:0043232;GO:0043226;GO:0110165;GO:0005840;GO:0032991;GO:1990904;GO:0043229;GO:0005575;GO:0043228;GO:0003674;GO:0005198;GO:0003735	K02930	RP-L4e, RPL4	map03010;map05171	Ribosome;Coronavirus disease - COVID-19	COG0088	J:Translation, ribosomal structure and biogenesis	PF00573.25;PF14374.9	Ribosomal_L4;Ribos_L4_asso_C	Ribosomal protein L4/L1 family;60S ribosomal protein L4 C-terminal domain	cytoplasmic	7	24	41.6
24	NP_001266590.1	RPS12	40S ribosomal protein S12 [Oreochromis niloticus]	0.549808	-0.863001	0.007784	BP:cellular biosynthetic process;BP:cellular nitrogen compound metabolic process;BP:nitrogen compound metabolic process;BP:cellular macromolecule biosynthetic process;BP:organic substance biosynthetic process;BP:cellular nitrogen compound biosynthetic process;BP:cellular macromolecule metabolic process;BP:peptide biosynthetic process;BP:organic substance metabolic process;BP:amide biosynthetic pr…	GO:0044249;GO:0034641;GO:0006807;GO:0034645;GO:1901576;GO:0044271;GO:0044260;GO:0043043;GO:0071704;GO:0043604;GO:0009987;GO:0009058;GO:0009059;GO:0008150;GO:0008152;GO:1901564;GO:0044238;GO:0043603;GO:1901566;GO:0019538;GO:0044237;GO:0043170;GO:0006518;GO:0006412;GO:0043232;GO:0043226;GO:0110165;GO:0005840;GO:0032991;GO:1990904;GO:0043229;GO:0005575;GO:0043228;GO:0003674;GO:0005198;GO:0003735	K02951	RP-S12e, RPS12	map03010;map05171	Ribosome;Coronavirus disease - COVID-19	COG1358	O:Posttranslational modification, protein turnover, chaperones	PF01248.29	Ribosomal_L7Ae	Ribosomal protein L7Ae/L30e/S12e/Gadd45 family	cytoplasmic	6	39	14.4
25	XP_019217220.1	RPL27a	60S ribosomal protein L27a [Oreochromis niloticus]	0.57412	-0.800575	0.006836	------	------	K02900	RP-L27Ae, RPL27A	map03010;map05171	Ribosome;Coronavirus disease - COVID-19	COG0200	J:Translation, ribosomal structure and biogenesis	PF00828.22	Ribosomal_L27A	Ribosomal proteins 50S-L15, 50S-L18e, 60S-L27A	nuclear	3	15	23.9
26	NP_001266392.1	RPL18	60S ribosomal protein L18 [Oreochromis niloticus]	0.687332	-0.540921	0.03842	BP:cellular biosynthetic process;BP:cellular macromolecule biosynthetic process;BP:organic substance biosynthetic process;BP:cellular nitrogen compound biosynthetic process;BP:cellular macromolecule metabolic process;BP:peptide biosynthetic process;BP:organic substance metabolic process;BP:cytoplasmic translation;BP:organonitrogen compound biosynthetic process;BP:amide biosynthetic process;BP:cel…	GO:0044249;GO:0034645;GO:1901576;GO:0044271;GO:0044260;GO:0043043;GO:0071704;GO:0002181;GO:1901566;GO:0043604;GO:0009987;GO:0009058;GO:0009059;GO:0008150;GO:0008152;GO:1901564;GO:0044238;GO:0019538;GO:0034641;GO:0044237;GO:0043170;GO:0006807;GO:0043603;GO:0006518;GO:0006412;GO:0015934;GO:0005783;GO:0022625;GO:0043229;GO:0043228;GO:0043227;GO:0043226;GO:0110165;GO:0005791;GO:0044391;GO:0043231;GO:…	K02883	RP-L18e, RPL18	map03010;map05171	Ribosome;Coronavirus disease - COVID-19	COG1727	J:Translation, ribosomal structure and biogenesis	PF17135.7	Ribosomal_L18	Ribosomal protein 60S L18 and 50S L18e	cytoplasmic	2	16	21.5
27	XP_003451605.1	RPL8	60S ribosomal protein L8 [Oreochromis niloticus]	0.648557	-0.624694	0.0147	BP:cellular biosynthetic process;BP:cellular nitrogen compound metabolic process;BP:nitrogen compound metabolic process;BP:cellular macromolecule biosynthetic process;BP:organic substance biosynthetic process;BP:cellular nitrogen compound biosynthetic process;BP:cellular macromolecule metabolic process;BP:peptide biosynthetic process;BP:organic substance metabolic process;BP:amide biosynthetic pr…	GO:0044249;GO:0034641;GO:0006807;GO:0034645;GO:1901576;GO:0044271;GO:0044260;GO:0043043;GO:0071704;GO:0043604;GO:0009987;GO:0009058;GO:0009059;GO:0008150;GO:0008152;GO:1901564;GO:0044238;GO:0043603;GO:1901566;GO:0019538;GO:0044237;GO:0043170;GO:0006518;GO:0006412;GO:0015934;GO:0044391;GO:0032991;GO:1990904;GO:0005575;GO:0003676;GO:0003674;GO:0005488;GO:1901363;GO:0005198;GO:0003735;GO:0097159;GO:…	K02938	RP-L8e, RPL8	map03010;map05171	Ribosome;Coronavirus disease - COVID-19	COG0090	J:Translation, ribosomal structure and biogenesis	PF03947.21;PF00181.26	Ribosomal_L2_C;Ribosomal_L2	Ribosomal Proteins L2, C-terminal domain;Ribosomal Proteins L2, RNA binding domain	cytoplasmic	3	12	28
28	XP_003457856.1	RPL35a	60S ribosomal protein L35a [Oreochromis niloticus]	0.56052	-0.835162	0.01274	BP:cell differentiation;BP:nitrogen compound metabolic process;BP:embryo development;BP:cellular macromolecule biosynthetic process;BP:organic substance biosynthetic process;BP:cellular nitrogen compound biosynthetic process;BP:cellular macromolecule metabolic process;BP:cellular developmental process;BP:peptide biosynthetic process;BP:organic substance metabolic process;BP:chordate embryonic dev…	GO:0030154;GO:0006807;GO:0009790;GO:0034645;GO:1901576;GO:0044271;GO:0044260;GO:0048869;GO:0043043;GO:0071704;GO:0043009;GO:1901566;GO:0032502;GO:0032501;GO:0043604;GO:0030218;GO:0009987;GO:0009058;GO:0009059;GO:0008150;GO:0008152;GO:1901564;GO:0044238;GO:0044249;GO:0019538;GO:0048856;GO:0034641;GO:0044237;GO:0043170;GO:0009792;GO:0043603;GO:0030099;GO:0007275;GO:0006518;GO:0006412;GO:0043229;GO:…	K02917	RP-L35Ae, RPL35A	map03010;map05171	Ribosome;Coronavirus disease - COVID-19	COG2451	J:Translation, ribosomal structure and biogenesis	PF01247.21	Ribosomal_L35Ae	Ribosomal protein L35Ae	peroxisomal	4	30	12.4
29	XP_003446442.1	RPL23	60S ribosomal protein L23 [Oreochromis niloticus]	0.594682	-0.74981	0.02593	BP:regulation of primary metabolic process;BP:regulation of metabolic process;BP:positive regulation of response to stimulus;BP:regulation of response to stimulus;BP:cellular component organization or biogenesis;BP:cellular response to stimulus;BP:negative regulation of macromolecule metabolic process;BP:positive regulation of macromolecule metabolic process;BP:regulation of signal transduction;B…	GO:0080090;GO:0019222;GO:0048584;GO:0048583;GO:0071840;GO:0051716;GO:0010605;GO:0010604;GO:0009966;GO:0009967;GO:0043043;GO:1901798;GO:0048518;GO:0048519;GO:0042127;GO:0060255;GO:0072717;GO:0072716;GO:0030162;GO:2001141;GO:0010033;GO:1901564;GO:1901566;GO:0019538;GO:0010243;GO:0050789;GO:0009894;GO:0009895;GO:0009892;GO:0009893;GO:0009890;GO:0050821;GO:1901576;GO:0044260;GO:0051348;GO:0016043;GO:…	K02894	RP-L23e, RPL23	map03010;map05171	Ribosome;Coronavirus disease - COVID-19	COG0093	J:Translation, ribosomal structure and biogenesis	PF00238.22	Ribosomal_L14	Ribosomal protein L14p/L23e	cytoplasmic	3	26	14.9
30	XP_003450729.1	RPS9	40S ribosomal protein S9 [Oreochromis niloticus]	0.64775	-0.626491	0.01644	BP:cellular biosynthetic process;BP:cellular nitrogen compound metabolic process;BP:nitrogen compound metabolic process;BP:cellular macromolecule biosynthetic process;BP:organic substance biosynthetic process;BP:cellular nitrogen compound biosynthetic process;BP:cellular macromolecule metabolic process;BP:peptide biosynthetic process;BP:organic substance metabolic process;BP:amide biosynthetic pr…	GO:0044249;GO:0034641;GO:0006807;GO:0034645;GO:1901576;GO:0044271;GO:0044260;GO:0043043;GO:0071704;GO:0043604;GO:0009987;GO:0009058;GO:0009059;GO:0008150;GO:0008152;GO:1901564;GO:0044238;GO:0043603;GO:1901566;GO:0019538;GO:0044237;GO:0043170;GO:0006518;GO:0006412;GO:0015935;GO:0044391;GO:0032991;GO:1990904;GO:0005575;GO:0003674;GO:0005488;GO:0019843;GO:1901363;GO:0005198;GO:0003735;GO:0003676;GO:…	K02997	RP-S9e, RPS9	map03010;map05171	Ribosome;Coronavirus disease - COVID-19	COG0522	J:Translation, ribosomal structure and biogenesis	PF00163.22;PF01479.28	Ribosomal_S4;S4	Ribosomal protein S4/S9 N-terminal domain;S4 domain	cytoplasmic	6	26	22.5
31	XP_003441603.1	RPP0	60S acidic ribosomal protein P0 [Oreochromis niloticus]	0.639585	-0.644792	0.03287	BP:cellular process;BP:ribosome biogenesis;BP:cellular component biogenesis;BP:biological_process;BP:ribonucleoprotein complex biogenesis;BP:cellular component organization or biogenesis;CC:macromolecular complex;CC:ribosome;CC:intracellular non-membrane-bounded organelle;CC:ribonucleoprotein complex;CC:cellular_component;CC:intracellular organelle;CC:cellular anatomical entity;CC:non-membrane-bo…	GO:0009987;GO:0042254;GO:0044085;GO:0008150;GO:0022613;GO:0071840;GO:0032991;GO:0005840;GO:0043232;GO:1990904;GO:0005575;GO:0043229;GO:0110165;GO:0043228;GO:0043226	K02941	RP-LP0, RPLP0	map03010;map05171	Ribosome;Coronavirus disease - COVID-19	COG0244	J:Translation, ribosomal structure and biogenesis	PF17777.4;PF00466.23;PF00428.22	RL10P_insert;Ribosomal_L10;Ribosomal_60s	Insertion domain in 60S ribosomal protein L10P;Ribosomal protein L10;60s Acidic ribosomal protein	cytoplasmic	3	14	33.7
32	XP_019203957.1	RPL34	60S ribosomal protein L34 [Oreochromis niloticus]	0.705022	-0.504261	0.02048	BP:cellular biosynthetic process;BP:cellular nitrogen compound metabolic process;BP:nitrogen compound metabolic process;BP:cellular macromolecule biosynthetic process;BP:organic substance biosynthetic process;BP:cellular nitrogen compound biosynthetic process;BP:cellular macromolecule metabolic process;BP:peptide biosynthetic process;BP:organic substance metabolic process;BP:amide biosynthetic pr…	GO:0044249;GO:0034641;GO:0006807;GO:0034645;GO:1901576;GO:0044271;GO:0044260;GO:0043043;GO:0071704;GO:0043604;GO:0009987;GO:0009058;GO:0009059;GO:0008150;GO:0008152;GO:1901564;GO:0044238;GO:0043603;GO:1901566;GO:0019538;GO:0044237;GO:0043170;GO:0006518;GO:0006412;GO:0043232;GO:0043226;GO:0110165;GO:0005840;GO:0032991;GO:1990904;GO:0043229;GO:0005575;GO:0043228;GO:0003674;GO:0005198;GO:0003735	K02915	RP-L34e, RPL34	map03010;map05171	Ribosome;Coronavirus disease - COVID-19	COG2174	J:Translation, ribosomal structure and biogenesis	PF01199.21	Ribosomal_L34e	Ribosomal protein L34e	mitochondrial	3	21	13.3
33	XP_003443122.3	RPSA	40S ribosomal protein SA [Oreochromis niloticus]	0.821283	-0.284049	0.01083	------	------	K02998	RP-SAe, RPSA	map03010;map05171	Ribosome;Coronavirus disease - COVID-19	COG0052	J:Translation, ribosomal structure and biogenesis	PF16122.8;PF00318.23	40S_SA_C;Ribosomal_S2	40S ribosomal protein SA C-terminus;Ribosomal protein S2	cytoplasmic	5	21	34
34	XP_003441518.2	RPS26	40S ribosomal protein S26 [Oreochromis niloticus]	0.658489	-0.602769	0.04326	BP:cellular biosynthetic process;BP:cellular nitrogen compound metabolic process;BP:nitrogen compound metabolic process;BP:cellular macromolecule biosynthetic process;BP:organic substance biosynthetic process;BP:cellular nitrogen compound biosynthetic process;BP:cellular macromolecule metabolic process;BP:peptide biosynthetic process;BP:organic substance metabolic process;BP:amide biosynthetic pr…	GO:0044249;GO:0034641;GO:0006807;GO:0034645;GO:1901576;GO:0044271;GO:0044260;GO:0043043;GO:0071704;GO:0043604;GO:0009987;GO:0009058;GO:0009059;GO:0008150;GO:0008152;GO:1901564;GO:0044238;GO:0043603;GO:1901566;GO:0019538;GO:0044237;GO:0043170;GO:0006518;GO:0006412;GO:0043232;GO:0043226;GO:0110165;GO:0005840;GO:0032991;GO:1990904;GO:0043229;GO:0005575;GO:0043228;GO:0003674;GO:0005198;GO:0003735	K02976	RP-S26e, RPS26	map03010;map05171	Ribosome;Coronavirus disease - COVID-19	COG4830	J:Translation, ribosomal structure and biogenesis	PF01283.22	Ribosomal_S26e	Ribosomal protein S26e	mitochondrial	2	13	16.6
35	XP_003445741.1	RPP2	60S acidic ribosomal protein P2 [Oreochromis niloticus]	0.496316	-1.01067	0.003436	BP:cellular biosynthetic process;BP:embryo development ending in birth or egg hatching;BP:cellular macromolecule biosynthetic process;BP:multicellular organism development;BP:organic substance biosynthetic process;BP:cellular macromolecule metabolic process;BP:organic substance metabolic process;BP:chordate embryonic development;BP:cytoplasmic translational elongation;BP:developmental process;BP:…	GO:0044249;GO:0009792;GO:0034645;GO:0007275;GO:1901576;GO:0044260;GO:0071704;GO:0043009;GO:0002182;GO:0032502;GO:0032501;GO:0009987;GO:0009058;GO:0009059;GO:0008150;GO:0008152;GO:0009790;GO:0048856;GO:0044237;GO:0043170;GO:0006414;GO:0015934;GO:0022625;GO:0044391;GO:0032991;GO:1990904;GO:0005575;GO:0003674;GO:0005198;GO:0003735	K02943	RP-LP2, RPLP2	map03010;map05171	Ribosome;Coronavirus disease - COVID-19	COG2058	J:Translation, ribosomal structure and biogenesis	PF00428.22	Ribosomal_60s	60s Acidic ribosomal protein	cytoplasmic	3	50	11.7
36	XP_019201377.1	RPS7	40S ribosomal protein S7 [Oreochromis niloticus]	0.680519	-0.555292	0.03135	BP:organonitrogen compound biosynthetic process;BP:nucleic acid metabolic process;BP:embryo development ending in birth or egg hatching;BP:cellular macromolecule biosynthetic process;BP:ncRNA metabolic process;BP:regulation of biological process;BP:cellular component organization or biogenesis;BP:nucleobase-containing compound metabolic process;BP:cellular nitrogen compound biosynthetic process;B…	GO:1901566;GO:0090304;GO:0009792;GO:0034645;GO:0034660;GO:0050789;GO:0071840;GO:0006139;GO:0044271;GO:0044260;GO:0042274;GO:1901360;GO:0043043;GO:0043604;GO:0071704;GO:0048513;GO:0065007;GO:0006364;GO:0022613;GO:0048534;GO:0044249;GO:0032502;GO:0032501;GO:0034470;GO:1901576;GO:0009987;GO:0006725;GO:0050794;GO:0006807;GO:0009058;GO:0009059;GO:0008150;GO:0008152;GO:1901564;GO:0043009;GO:0046483;GO:…	K02993	RP-S7e, RPS7	map03010;map05171	Ribosome;Coronavirus disease - COVID-19	ENOG410ZYKB	J:Translation, ribosomal structure and biogenesis	PF01251.21	Ribosomal_S7e	Ribosomal protein S7e	cytoplasmic	3	15	22.2
37	XP_003437649.1	RPL12	60S ribosomal protein L12 isoform X1 [Oreochromis niloticus]	0.552324	-0.856414	0.01729	BP:cellular biosynthetic process;BP:cellular nitrogen compound metabolic process;BP:nitrogen compound metabolic process;BP:cellular macromolecule biosynthetic process;BP:organic substance biosynthetic process;BP:cellular nitrogen compound biosynthetic process;BP:cellular macromolecule metabolic process;BP:peptide biosynthetic process;BP:organic substance metabolic process;BP:amide biosynthetic pr…	GO:0044249;GO:0034641;GO:0006807;GO:0034645;GO:1901576;GO:0044271;GO:0044260;GO:0043043;GO:0071704;GO:0043604;GO:0009987;GO:0009058;GO:0009059;GO:0008150;GO:0008152;GO:1901564;GO:0044238;GO:0043603;GO:1901566;GO:0019538;GO:0044237;GO:0043170;GO:0006518;GO:0006412;GO:0043232;GO:0043226;GO:0110165;GO:0005840;GO:0032991;GO:1990904;GO:0043229;GO:0005575;GO:0043228;GO:0003674;GO:0005198;GO:0003735	K02870	RP-L12e, RPL12	map03010;map05171	Ribosome;Coronavirus disease - COVID-19	COG0080	J:Translation, ribosomal structure and biogenesis	PF03946.17;PF00298.22	Ribosomal_L11_N;Ribosomal_L11	Ribosomal protein L11, N-terminal domain;Ribosomal protein L11, RNA binding domain	cytoplasmic	4	35	17.7
38	XP_003452180.1	RPL9	60S ribosomal protein L9 [Oreochromis niloticus]	0.798787	-0.324117	0.002958	BP:cellular biosynthetic process;BP:cellular macromolecule biosynthetic process;BP:organic substance biosynthetic process;BP:cellular nitrogen compound biosynthetic process;BP:cellular macromolecule metabolic process;BP:peptide biosynthetic process;BP:organic substance metabolic process;BP:organonitrogen compound biosynthetic process;BP:amide biosynthetic process;BP:cellular process;BP:biosynthet…	GO:0044249;GO:0034645;GO:1901576;GO:0044271;GO:0044260;GO:0043043;GO:0071704;GO:1901566;GO:0043604;GO:0009987;GO:0009058;GO:0009059;GO:0008150;GO:0008152;GO:1901564;GO:0044238;GO:0019538;GO:0034641;GO:0044237;GO:0043170;GO:0006807;GO:0043603;GO:0006518;GO:0006412;GO:0043229;GO:0043228;GO:0043226;GO:0110165;GO:0032991;GO:0005840;GO:0043232;GO:1990904;GO:0005575;GO:0003676;GO:1901363;GO:0003674;GO:…	K02940	RP-L9e, RPL9	map03010;map05171	Ribosome;Coronavirus disease - COVID-19	COG0097	J:Translation, ribosomal structure and biogenesis	PF00347.26	Ribosomal_L6	Ribosomal protein L6	cytoplasmic	2	11	21.8
39	XP_003450544.2	RPS19	40S ribosomal protein S19 [Oreochromis niloticus]	0.573404	-0.802375	0.009597	BP:apoptotic signaling pathway;BP:hemoglobin metabolic process;BP:regulation of response to external stimulus;BP:regulation of response to biotic stimulus;BP:intrinsic apoptotic signaling pathway;BP:cellular biosynthetic process;BP:nitrogen compound metabolic process;BP:signal transduction;BP:cellular macromolecule biosynthetic process;BP:segmentation;BP:brain segmentation;BP:regulation of biolog…	GO:0097190;GO:0020027;GO:0032101;GO:0002831;GO:0097193;GO:0044249;GO:0006807;GO:0007165;GO:0034645;GO:0035282;GO:0035284;GO:0050789;GO:0031347;GO:0072332;GO:1901576;GO:0044271;GO:0044260;GO:0045646;GO:0043043;GO:0071704;GO:0043604;GO:0065007;GO:0048821;GO:0009792;GO:0002682;GO:0043009;GO:0032502;GO:0035556;GO:0032501;GO:0045088;GO:0007389;GO:0050793;GO:0048583;GO:0072331;GO:0009987;GO:0048468;GO:…	K02966	RP-S19e, RPS19	map03010;map05171	Ribosome;Coronavirus disease - COVID-19	COG2238	J:Translation, ribosomal structure and biogenesis	PF01090.22	Ribosomal_S19e	Ribosomal protein S19e	mitochondrial	5	31	18
40	XP_003445890.1	RPL26	60S ribosomal protein L26 [Oreochromis niloticus]	0.551696	-0.858054	0.02418	BP:developmental process;BP:visual behavior;BP:response to abiotic stimulus;BP:cellular macromolecule biosynthetic process;BP:response to radiation;BP:behavior;BP:cellular biosynthetic process;BP:cellular nitrogen compound metabolic process;BP:nitrogen compound metabolic process;BP:optokinetic behavior;BP:anatomical structure morphogenesis;BP:cellular component organization or biogenesis;BP:ribos…	GO:0032502;GO:0007632;GO:0009628;GO:0034645;GO:0009314;GO:0007610;GO:0044249;GO:0034641;GO:0006807;GO:0007634;GO:0009653;GO:0071840;GO:0042273;GO:1901576;GO:0044271;GO:0044260;GO:0043043;GO:0071704;GO:0022613;GO:0048598;GO:0060059;GO:0032501;GO:0043604;GO:0009987;GO:0002181;GO:0009058;GO:0009059;GO:0008150;GO:0008152;GO:1901564;GO:0044238;GO:0043603;GO:1901566;GO:0019538;GO:0050896;GO:0044237;GO:…	K02898	RP-L26e, RPL26	map03010;map05171	Ribosome;Coronavirus disease - COVID-19	COG0198	J:Translation, ribosomal structure and biogenesis	PF16906.8;PF00467.32	Ribosomal_L26;KOW	Ribosomal proteins L26 eukaryotic, L24P archaeal;KOW motif	cytoplasmic	2	12	17.2
41	XP_003449652.1	RPL7a	60S ribosomal protein L7a [Oreochromis niloticus]	0.601002	-0.734559	0.02715	BP:biological_process;BP:cellular process;BP:ribosome biogenesis;BP:cellular component biogenesis;BP:ribonucleoprotein complex biogenesis;BP:cellular component organization or biogenesis;CC:large ribosomal subunit;CC:cytosolic large ribosomal subunit;CC:ribonucleoprotein complex;CC:ribosomal subunit;CC:cellular_component;CC:macromolecular complex;MF:organic cyclic compound binding;MF:molecular_fu…	GO:0008150;GO:0009987;GO:0042254;GO:0044085;GO:0022613;GO:0071840;GO:0015934;GO:0022625;GO:1990904;GO:0044391;GO:0005575;GO:0032991;GO:0097159;GO:0003674;GO:0003723;GO:0003676;GO:1901363;GO:0005488	K02936	RP-L7Ae, RPL7A	map03010;map05171	Ribosome;Coronavirus disease - COVID-19	COG1358	J:Translation, ribosomal structure and biogenesis	PF01248.29	Ribosomal_L7Ae	Ribosomal protein L7Ae/L30e/S12e/Gadd45 family	cytoplasmic	4	15	30
42	XP_003453010.1	RPL24	60S ribosomal protein L24 [Oreochromis niloticus]	0.612638	-0.706894	0.02283	BP:cellular biosynthetic process;BP:cellular nitrogen compound metabolic process;BP:nitrogen compound metabolic process;BP:cellular macromolecule biosynthetic process;BP:organic substance biosynthetic process;BP:cellular macromolecule metabolic process;BP:peptide biosynthetic process;BP:organic substance metabolic process;BP:cytoplasmic translation;BP:amide biosynthetic process;BP:cellular proces…	GO:0044249;GO:0034641;GO:0006807;GO:0034645;GO:1901576;GO:0044260;GO:0043043;GO:0071704;GO:0002181;GO:0043604;GO:0009987;GO:0009058;GO:0009059;GO:0008150;GO:0008152;GO:0044271;GO:0044238;GO:1901564;GO:0043603;GO:1901566;GO:0019538;GO:0044237;GO:0043170;GO:0006518;GO:0006412;GO:0015934;GO:0022625;GO:0043232;GO:0043226;GO:0032991;GO:0110165;GO:0044391;GO:0005840;GO:1990904;GO:0043229;GO:0005575;GO:…	K02896	RP-L24e, RPL24	map03010;map05171	Ribosome;Coronavirus disease - COVID-19	COG2075	J:Translation, ribosomal structure and biogenesis	PF01246.23	Ribosomal_L24e	Ribosomal protein L24e	cytoplasmic	4	25	17.6
43	XP_003441657.1	RPS25	40S ribosomal protein S25 [Oreochromis niloticus]	0.688057	-0.5394	0.04823	CC:macromolecular complex;CC:ribosome;CC:intracellular non-membrane-bounded organelle;CC:ribonucleoprotein complex;CC:cellular_component;CC:intracellular organelle;CC:non-membrane-bounded organelle;CC:organelle;CC:cellular anatomical entity;	GO:0032991;GO:0005840;GO:0043232;GO:1990904;GO:0005575;GO:0043229;GO:0043228;GO:0043226;GO:0110165	K02975	RP-S25e, RPS25	map03010;map05171	Ribosome;Coronavirus disease - COVID-19	COG4901	J:Translation, ribosomal structure and biogenesis	PF03297.18	Ribosomal_S25	S25 ribosomal protein	cytoplasmic	2	15	13.8
44	XP_003448999.4	RPS3	40S ribosomal protein S3 [Oreochromis niloticus]	0.641064	-0.641461	0.01039	BP:regulation of primary metabolic process;BP:regulation of metabolic process;BP:organic cyclic compound metabolic process;BP:cellular response to stimulus;BP:cellular developmental process;BP:peptide biosynthetic process;BP:DNA repair;BP:erythrocyte differentiation;BP:heterocycle metabolic process;BP:organonitrogen compound metabolic process;BP:organonitrogen compound biosynthetic process;BP:cel…	GO:0080090;GO:0019222;GO:1901360;GO:0051716;GO:0048869;GO:0043043;GO:0006281;GO:0030218;GO:0046483;GO:1901564;GO:1901566;GO:0044249;GO:0060255;GO:0019538;GO:0033554;GO:0050789;GO:1901576;GO:0044260;GO:0065007;GO:0009889;GO:0050794;GO:0006950;GO:0008150;GO:0008152;GO:0044271;GO:0012501;GO:0050896;GO:0010556;GO:0010608;GO:0006518;GO:0030154;GO:0009790;GO:0034641;GO:0009792;GO:0034645;GO:0006139;GO:…	K02985	RP-S3e, RPS3	map03010;map05171;map05130;map05132	Ribosome;Coronavirus disease - COVID-19;Pathogenic Escherichia coli infection;Salmonella infection	COG0092	J:Translation, ribosomal structure and biogenesis	PF00189.23;PF07650.20	Ribosomal_S3_C;KH_2	Ribosomal protein S3, C-terminal domain;KH domain	mitochondrial	11	42	30.3
45	XP_003457778.1	RPS4	40S ribosomal protein S4, X isoform [Oreochromis niloticus]	0.681859	-0.552455	0.02201	BP:cellular macromolecule biosynthetic process;BP:embryo development;BP:cellular nitrogen compound metabolic process;BP:embryo development ending in birth or egg hatching;BP:macromolecule metabolic process;BP:multicellular organism development;BP:organic substance biosynthetic process;BP:cellular nitrogen compound biosynthetic process;BP:cellular macromolecule metabolic process;BP:cellular amide …	GO:0034645;GO:0009790;GO:0034641;GO:0009792;GO:0043170;GO:0007275;GO:1901576;GO:0044271;GO:0044260;GO:0043603;GO:0043043;GO:0071704;GO:0048513;GO:0043009;GO:0032502;GO:0032501;GO:0043604;GO:0009987;GO:0009058;GO:0009059;GO:0008150;GO:0008152;GO:1901564;GO:0044238;GO:0007420;GO:1901566;GO:0044249;GO:0019538;GO:0048856;GO:0044237;GO:0006807;GO:0006518;GO:0006412;GO:0043232;GO:0043226;GO:0043228;GO:…	K02987	RP-S4e, RPS4	map03010;map05171	Ribosome;Coronavirus disease - COVID-19	COG1471	J:Translation, ribosomal structure and biogenesis	PF00900.23;PF16121.8;PF08071.15;PF01479.28;PF00467.32	Ribosomal_S4e;40S_S4_C;RS4NT;S4;KOW	Ribosomal family S4e;40S ribosomal protein S4 C-terminus;RS4NT;S4 domain;KOW motif	cytoplasmic	4	16	29.6
46	XP_003453790.1	RPS15a	40S ribosomal protein S15a [Oreochromis niloticus]	0.60316	-0.729388	0.01848	BP:cell differentiation;BP:embryo development;BP:cellular nitrogen compound metabolic process;BP:embryo development ending in birth or egg hatching;BP:cellular macromolecule biosynthetic process;BP:regulation of biological process;BP:organic substance biosynthetic process;BP:cellular nitrogen compound biosynthetic process;BP:cellular macromolecule metabolic process;BP:cellular developmental proce…	GO:0030154;GO:0009790;GO:0034641;GO:0009792;GO:0034645;GO:0050789;GO:1901576;GO:0044271;GO:0044260;GO:0048869;GO:0043043;GO:0071704;GO:0048513;GO:0065007;GO:0043009;GO:0032502;GO:0032501;GO:0043604;GO:0030218;GO:0009987;GO:0050794;GO:0009058;GO:0009059;GO:0008150;GO:0008152;GO:1901564;GO:0044238;GO:0007420;GO:1901566;GO:0051726;GO:0019538;GO:0048856;GO:0044237;GO:0043170;GO:0006807;GO:0043603;GO:…	K02957	RP-S15Ae, RPS15A	map03010;map05171	Ribosome;Coronavirus disease - COVID-19	COG0096	J:Translation, ribosomal structure and biogenesis	PF00410.22	Ribosomal_S8	Ribosomal protein S8	cytoplasmic	4	30	14.9
47	XP_003452876.1	RPS2	40S ribosomal protein S2 [Oreochromis niloticus]	0.566023	-0.821066	0.02303	BP:cellular biosynthetic process;BP:cellular nitrogen compound metabolic process;BP:nitrogen compound metabolic process;BP:cellular macromolecule biosynthetic process;BP:organic substance biosynthetic process;BP:cellular nitrogen compound biosynthetic process;BP:cellular macromolecule metabolic process;BP:peptide biosynthetic process;BP:organic substance metabolic process;BP:amide biosynthetic pr…	GO:0044249;GO:0034641;GO:0006807;GO:0034645;GO:1901576;GO:0044271;GO:0044260;GO:0043043;GO:0071704;GO:0043604;GO:0009987;GO:0009058;GO:0009059;GO:0008150;GO:0008152;GO:1901564;GO:0044238;GO:0043603;GO:1901566;GO:0019538;GO:0044237;GO:0043170;GO:0006518;GO:0006412;GO:0015935;GO:0022627;GO:0044391;GO:0032991;GO:1990904;GO:0005575;GO:0003674;GO:0005488;GO:1901363;GO:0005198;GO:0003735;GO:0003676;GO:…	K02981	RP-S2e, RPS2	map03010;map05171	Ribosome;Coronavirus disease - COVID-19	COG0098	J:Translation, ribosomal structure and biogenesis	PF00333.23;PF03719.18	Ribosomal_S5;Ribosomal_S5_C	Ribosomal protein S5, N-terminal domain;Ribosomal protein S5, C-terminal domain	cytoplasmic	7	27	30.1
48	XP_005451204.1	RPL5	60S ribosomal protein L5 [Oreochromis niloticus]	0.541528	-0.884892	0.003083	BP:cellular macromolecule biosynthetic process;BP:cellular amide metabolic process;BP:nitrogen compound metabolic process;BP:embryo development;BP:organic substance biosynthetic process;BP:cellular nitrogen compound biosynthetic process;BP:cellular macromolecule metabolic process;BP:peptide biosynthetic process;BP:organic substance metabolic process;BP:chordate embryonic development;BP:organonitr…	GO:0034645;GO:0043603;GO:0006807;GO:0009790;GO:1901576;GO:0044271;GO:0044260;GO:0043043;GO:0071704;GO:0043009;GO:1901566;GO:0032502;GO:0032501;GO:0043604;GO:0009987;GO:0009058;GO:0009059;GO:0008150;GO:0008152;GO:1901564;GO:0043170;GO:0044238;GO:0044249;GO:0019538;GO:0048856;GO:0034641;GO:0044237;GO:0009792;GO:0007275;GO:0006518;GO:0006412;GO:0043229;GO:0043228;GO:0043227;GO:0043226;GO:0005737;GO:…	K02932	RP-L5e, RPL5	map03010;map05171	Ribosome;Coronavirus disease - COVID-19	COG0256	S:Function unknown	PF17144.7;PF14204.9	Ribosomal_L5e;Ribosomal_L18_c	Ribosomal large subunit proteins 60S L5, and 50S L18;Ribosomal L18 C-terminal region	cytoplasmic	3	13	34.1
49	XP_003437814.2	RPS15	40S ribosomal protein S15 [Oreochromis niloticus]	0.671816	-0.573863	0.0191	BP:embryo development;BP:cellular nitrogen compound metabolic process;BP:embryo development ending in birth or egg hatching;BP:multicellular organism development;BP:organic substance biosynthetic process;BP:cellular nitrogen compound biosynthetic process;BP:cellular macromolecule metabolic process;BP:peptide biosynthetic process;BP:organic substance metabolic process;BP:chordate embryonic develop…	GO:0009790;GO:0034641;GO:0009792;GO:0007275;GO:1901576;GO:0044271;GO:0044260;GO:0043043;GO:0071704;GO:0043009;GO:0032502;GO:0032501;GO:0043604;GO:0009987;GO:0034645;GO:0009059;GO:0008150;GO:0008152;GO:1901564;GO:0044238;GO:0043603;GO:1901566;GO:0044249;GO:0019538;GO:0048856;GO:0009058;GO:0044237;GO:0043170;GO:0006807;GO:0006518;GO:0006412;GO:0015935;GO:0044391;GO:0032991;GO:1990904;GO:0005575;GO:…	K02958	RP-S15e, RPS15	map03010;map05171	Ribosome;Coronavirus disease - COVID-19	COG0185	J:Translation, ribosomal structure and biogenesis	PF00203.24	Ribosomal_S19	Ribosomal protein S19	mitochondrial	2	11	19.6
50	XP_003448819.1	RPL36	60S ribosomal protein L36 [Oreochromis niloticus]	0.609043	-0.715384	0.01184	BP:cellular biosynthetic process;BP:cellular nitrogen compound metabolic process;BP:nitrogen compound metabolic process;BP:cellular macromolecule biosynthetic process;BP:regulation of biological process;BP:organic substance biosynthetic process;BP:cellular nitrogen compound biosynthetic process;BP:cellular macromolecule metabolic process;BP:peptide biosynthetic process;BP:organic substance metabo…	GO:0044249;GO:0034641;GO:0006807;GO:0034645;GO:0050789;GO:1901576;GO:0044271;GO:0044260;GO:0043043;GO:0071704;GO:0048513;GO:0065007;GO:0002181;GO:0032502;GO:0043604;GO:0009987;GO:0050794;GO:0009058;GO:0009059;GO:0008150;GO:0008152;GO:1901564;GO:0044238;GO:0007420;GO:1901566;GO:0051726;GO:0019538;GO:0048856;GO:0044237;GO:0043170;GO:0043603;GO:0006518;GO:0006412;GO:0015934;GO:0022625;GO:0043232;GO:…	K02920	RP-L36e, RPL36	map03010;map05171	Ribosome;Coronavirus disease - COVID-19	COG5051	J:Translation, ribosomal structure and biogenesis	PF01158.21	Ribosomal_L36e	Ribosomal protein L36e	cytoplasmic	3	26	12.2
51	XP_003452472.1	RPS5	40S ribosomal protein S5 [Oreochromis niloticus]	0.657026	-0.605977	0.01159	BP:cellular biosynthetic process;BP:cellular nitrogen compound metabolic process;BP:nitrogen compound metabolic process;BP:cellular macromolecule biosynthetic process;BP:organic substance biosynthetic process;BP:cellular nitrogen compound biosynthetic process;BP:cellular macromolecule metabolic process;BP:peptide biosynthetic process;BP:organic substance metabolic process;BP:amide biosynthetic pr…	GO:0044249;GO:0034641;GO:0006807;GO:0034645;GO:1901576;GO:0044271;GO:0044260;GO:0043043;GO:0071704;GO:0043604;GO:0009987;GO:0009058;GO:0009059;GO:0008150;GO:0008152;GO:1901564;GO:0044238;GO:0043603;GO:1901566;GO:0019538;GO:0044237;GO:0043170;GO:0006518;GO:0006412;GO:0015935;GO:0044391;GO:0032991;GO:1990904;GO:0005575;GO:0003674;GO:0005488;GO:1901363;GO:0005198;GO:0003735;GO:0003676;GO:0097159;GO:…	K02989	RP-S5e, RPS5	map03010;map05171	Ribosome;Coronavirus disease - COVID-19	COG0049	J:Translation, ribosomal structure and biogenesis	PF00177.24	Ribosomal_S7	Ribosomal protein S7p/S5e	cytoplasmic	2	11	22.8
52	XP_005458480.1	RPS10	40S ribosomal protein S10 [Oreochromis niloticus]	0.633572	-0.658419	0.006583	CC:ribosome;CC:intracellular non-membrane-bounded organelle;CC:cellular_component;CC:intracellular organelle;CC:non-membrane-bounded organelle;CC:organelle;CC:cellular anatomical entity;	GO:0005840;GO:0043232;GO:0005575;GO:0043229;GO:0043228;GO:0043226;GO:0110165	K02947	RP-S10e, RPS10	map03010;map05171	Ribosome;Coronavirus disease - COVID-19	COG5045	J:Translation, ribosomal structure and biogenesis	PF03501.18	S10_plectin	Plectin/S10 domain	cytoplasmic	5	23	18.9
53	XP_003454286.1	RPL10	60S ribosomal protein L10 [Oreochromis niloticus]	0.581031	-0.783312	0.02428	BP:embryonic organ development;BP:cellular biosynthetic process;BP:cellular nitrogen compound metabolic process;BP:nitrogen compound metabolic process;BP:cellular macromolecule biosynthetic process;BP:organic substance biosynthetic process;BP:cellular nitrogen compound biosynthetic process;BP:cellular macromolecule metabolic process;BP:peptide biosynthetic process;BP:organic substance metabolic p…	GO:0048568;GO:0044249;GO:0034641;GO:0006807;GO:0034645;GO:1901576;GO:0044271;GO:0044260;GO:0043043;GO:0071704;GO:0048513;GO:1990403;GO:0032502;GO:0043604;GO:0009987;GO:0009058;GO:0009059;GO:0008150;GO:0008152;GO:1901564;GO:0044238;GO:0007420;GO:1901566;GO:0019538;GO:0048856;GO:0044237;GO:0043170;GO:0043603;GO:0006518;GO:0006412;GO:0043232;GO:0043226;GO:0110165;GO:0005840;GO:0032991;GO:1990904;GO:…	K02866	RP-L10e, RPL10	map03010;map05171	Ribosome;Coronavirus disease - COVID-19	COG0197	J:Translation, ribosomal structure and biogenesis	PF00252.21	Ribosomal_L16	Ribosomal protein L16p/L10e	cytoplasmic	2	8	24.6
54	XP_003458545.1	RPL14	60S ribosomal protein L14 [Oreochromis niloticus]	0.528511	-0.919995	0.01604	BP:cellular biosynthetic process;BP:cellular macromolecule biosynthetic process;BP:organic substance biosynthetic process;BP:cellular nitrogen compound biosynthetic process;BP:cellular macromolecule metabolic process;BP:cellular amide metabolic process;BP:peptide biosynthetic process;BP:organic substance metabolic process;BP:organonitrogen compound biosynthetic process;BP:amide biosynthetic proce…	GO:0044249;GO:0034645;GO:1901576;GO:0044271;GO:0044260;GO:0043603;GO:0043043;GO:0071704;GO:1901566;GO:0043604;GO:0009987;GO:0009058;GO:0009059;GO:0008150;GO:0008152;GO:1901564;GO:0044238;GO:0019538;GO:0034641;GO:0044237;GO:0043170;GO:0006807;GO:0006518;GO:0006412;GO:0043226;GO:0043229;GO:0043228;GO:0110165;GO:0032991;GO:0005840;GO:0043232;GO:1990904;GO:0005575;GO:0003676;GO:0003674;GO:0005488;GO:…	K02875	RP-L14e, RPL14	map03010;map05171	Ribosome;Coronavirus disease - COVID-19	COG2163	S:Function unknown	PF01929.20	Ribosomal_L14e	Ribosomal protein L14	cytoplasmic	1	8	16
55	XP_003442322.1	RPL13	60S ribosomal protein L13 [Oreochromis niloticus]	0.540585	-0.887407	0.01131	BP:regulation of biological process;BP:cellular biosynthetic process;BP:cellular macromolecule biosynthetic process;BP:organic substance biosynthetic process;BP:cellular nitrogen compound biosynthetic process;BP:cellular macromolecule metabolic process;BP:peptide biosynthetic process;BP:organic substance metabolic process;BP:biological regulation;BP:organonitrogen compound biosynthetic process;BP…	GO:0050789;GO:0044249;GO:0034645;GO:1901576;GO:0044271;GO:0044260;GO:0043043;GO:0071704;GO:0065007;GO:1901566;GO:0043604;GO:0009987;GO:0050794;GO:0009058;GO:0009059;GO:0008150;GO:0008152;GO:1901564;GO:0044238;GO:0051726;GO:0019538;GO:0034641;GO:0044237;GO:0043170;GO:0006807;GO:0043603;GO:0006518;GO:0006412;GO:0043229;GO:0043228;GO:0043226;GO:0110165;GO:0032991;GO:0005840;GO:0043232;GO:1990904;GO:…	K02873	RP-L13e, RPL13	map03010;map05171	Ribosome;Coronavirus disease - COVID-19	COG4352	J:Translation, ribosomal structure and biogenesis	PF01294.21	Ribosomal_L13e	Ribosomal protein L13e	cytoplasmic	5	23	24.4
56	XP_003448402.1	RPS23	40S ribosomal protein S23 [Oreochromis niloticus]	0.600363	-0.736092	0.02824	BP:cellular biosynthetic process;BP:cellular nitrogen compound metabolic process;BP:nitrogen compound metabolic process;BP:cellular macromolecule biosynthetic process;BP:organic substance biosynthetic process;BP:cellular macromolecule metabolic process;BP:peptide biosynthetic process;BP:organic substance metabolic process;BP:amide biosynthetic process;BP:cellular process;BP:biosynthetic process;B…	GO:0044249;GO:0034641;GO:0006807;GO:0034645;GO:1901576;GO:0044260;GO:0043043;GO:0071704;GO:0043604;GO:0009987;GO:0009058;GO:0009059;GO:0008150;GO:0008152;GO:0044271;GO:0044238;GO:1901564;GO:0043603;GO:1901566;GO:0019538;GO:0044237;GO:0043170;GO:0006518;GO:0006412;GO:0015935;GO:0032991;GO:0044391;GO:1990904;GO:0005575;GO:0003674;GO:0005198;GO:0003735	K02973	RP-S23e, RPS23	map03010;map05171	Ribosome;Coronavirus disease - COVID-19	COG0048	J:Translation, ribosomal structure and biogenesis	PF00164.28	Ribosom_S12_S23	Ribosomal protein S12/S23	cytoplasmic	3	21	15.8
57	XP_013130339.1	RPL6	60S ribosomal protein L6 [Oreochromis niloticus]	0.520017	-0.943369	0.02713	BP:pancreas development;BP:nitrogen compound metabolic process;BP:embryo development;BP:cellular macromolecule biosynthetic process;BP:multicellular organism development;BP:organic substance biosynthetic process;BP:cellular nitrogen compound biosynthetic process;BP:cellular macromolecule metabolic process;BP:peptide biosynthetic process;BP:organic substance metabolic process;BP:animal organ devel…	GO:0031016;GO:0006807;GO:0009790;GO:0034645;GO:0007275;GO:1901576;GO:0044271;GO:0044260;GO:0043043;GO:0071704;GO:0048513;GO:0043009;GO:1901566;GO:0032502;GO:0032501;GO:0043604;GO:0009987;GO:0009058;GO:0009059;GO:0008150;GO:0008152;GO:1901564;GO:0044238;GO:0044249;GO:0019538;GO:0048856;GO:0034641;GO:0044237;GO:0043170;GO:0009792;GO:0043603;GO:0006518;GO:0006412;GO:0043226;GO:0043229;GO:0043228;GO:…	K02934	RP-L6e, RPL6	map03010;map05171	Ribosome;Coronavirus disease - COVID-19	COG2163	J:Translation, ribosomal structure and biogenesis	PF01159.22;PF03868.18	Ribosomal_L6e;Ribosomal_L6e_N	Ribosomal protein L6e;Ribosomal protein L6, N-terminal domain	cytoplasmic	4	16	29.5
58	XP_003453439.1	RPL38	60S ribosomal protein L38 [Oreochromis niloticus]	0.554537	-0.850643	0.006433	BP:regulation of primary metabolic process;BP:regulation of metabolic process;BP:skeletal system development;BP:ossification;BP:posttranscriptional regulation of gene expression;BP:peptide biosynthetic process;BP:regulation of macromolecule metabolic process;BP:sensory perception of sound;BP:sensory perception;BP:system process;BP:organonitrogen compound metabolic process;BP:organonitrogen compou…	GO:0080090;GO:0019222;GO:0001501;GO:0001503;GO:0010608;GO:0043043;GO:0060255;GO:0007605;GO:0007600;GO:0003008;GO:1901564;GO:1901566;GO:0019538;GO:0050789;GO:0022607;GO:0006807;GO:1901576;GO:0044260;GO:0016043;GO:0065003;GO:0065007;GO:0071840;GO:0050954;GO:0048318;GO:0009889;GO:0009888;GO:0050794;GO:0008150;GO:0008152;GO:0044271;GO:0010556;GO:0034463;GO:0006518;GO:0007498;GO:0044249;GO:0034641;GO:…	K02923	RP-L38e, RPL38	map03010;map05171	Ribosome;Coronavirus disease - COVID-19	ENOG4112229	J:Translation, ribosomal structure and biogenesis	PF01781.21	Ribosomal_L38e	Ribosomal L38e protein family	cytoplasmic	1	14	8.2
59	XP_003441885.1	RPL19	60S ribosomal protein L19 [Oreochromis niloticus]	0.521777	-0.938495	0.02507	BP:cellular biosynthetic process;BP:cellular nitrogen compound metabolic process;BP:nitrogen compound metabolic process;BP:cellular macromolecule biosynthetic process;BP:organic substance biosynthetic process;BP:cellular nitrogen compound biosynthetic process;BP:cellular macromolecule metabolic process;BP:peptide biosynthetic process;BP:organic substance metabolic process;BP:amide biosynthetic pr…	GO:0044249;GO:0034641;GO:0006807;GO:0034645;GO:1901576;GO:0044271;GO:0044260;GO:0043043;GO:0071704;GO:0043604;GO:0009987;GO:0009058;GO:0009059;GO:0008150;GO:0008152;GO:0044238;GO:1901564;GO:0043603;GO:1901566;GO:0019538;GO:0044237;GO:0043170;GO:0006518;GO:0006412;GO:0015934;GO:0022625;GO:0044391;GO:0032991;GO:1990904;GO:0005575;GO:0003676;GO:0003674;GO:0005488;GO:1901363;GO:0005198;GO:0003735;GO:…	K02885	RP-L19e, RPL19	map03010;map05171	Ribosome;Coronavirus disease - COVID-19	COG2147	J:Translation, ribosomal structure and biogenesis	PF01280.23	Ribosomal_L19e	Ribosomal protein L19e	cytoplasmic	2	7	23.6
60	XP_003452097.1	RPS16	40S ribosomal protein S16 [Oreochromis niloticus]	0.48799	-1.03508	0.01378	BP:cellular biosynthetic process;BP:cellular nitrogen compound metabolic process;BP:nitrogen compound metabolic process;BP:cellular macromolecule biosynthetic process;BP:organic substance biosynthetic process;BP:cellular nitrogen compound biosynthetic process;BP:cellular macromolecule metabolic process;BP:peptide biosynthetic process;BP:organic substance metabolic process;BP:amide biosynthetic pr…	GO:0044249;GO:0034641;GO:0006807;GO:0034645;GO:1901576;GO:0044271;GO:0044260;GO:0043043;GO:0071704;GO:0043604;GO:0009987;GO:0009058;GO:0009059;GO:0008150;GO:0008152;GO:1901564;GO:0044238;GO:0043603;GO:1901566;GO:0019538;GO:0044237;GO:0043170;GO:0006518;GO:0006412;GO:0043232;GO:0043226;GO:0110165;GO:0005840;GO:0032991;GO:1990904;GO:0043229;GO:0005575;GO:0043228;GO:0003674;GO:0005198;GO:0003735	K02960	RP-S16e, RPS16	map03010;map05171	Ribosome;Coronavirus disease - COVID-19	COG0103	J:Translation, ribosomal structure and biogenesis	PF00380.22	Ribosomal_S9	Ribosomal protein S9/S16	cytoplasmic	4	20	16.3
61	XP_003440700.1	RPS30	ubiquitin-like protein fubi and ribosomal protein S30 [Oreochromis niloticus]	0.562912	-0.829018	0.0397	BP:cellular biosynthetic process;BP:cellular nitrogen compound metabolic process;BP:nitrogen compound metabolic process;BP:cellular macromolecule biosynthetic process;BP:organic substance biosynthetic process;BP:cellular nitrogen compound biosynthetic process;BP:cellular macromolecule metabolic process;BP:peptide biosynthetic process;BP:organic substance metabolic process;BP:amide biosynthetic pr…	GO:0044249;GO:0034641;GO:0006807;GO:0034645;GO:1901576;GO:0044271;GO:0044260;GO:0043043;GO:0071704;GO:0043604;GO:0009987;GO:0009058;GO:0009059;GO:0008150;GO:0008152;GO:1901564;GO:0044238;GO:0043603;GO:1901566;GO:0019538;GO:0044237;GO:0043170;GO:0006518;GO:0006412;GO:0043232;GO:0043226;GO:0110165;GO:0005840;GO:0032991;GO:1990904;GO:0043229;GO:0005575;GO:0043228;GO:0003674;GO:0005198;GO:0003735	K02983	RP-S30e, RPS30	map03010;map05171	Ribosome;Coronavirus disease - COVID-19	ENOG41123KC	J:Translation, ribosomal structure and biogenesis	PF04758.17;PF00240.26	Ribosomal_S30;ubiquitin	Ribosomal protein S30;Ubiquitin family	cytoplasmic	1	8	14.4
62	XP_003451514.1	RPL37	60S ribosomal protein L37 [Oreochromis niloticus]	0.578029	-0.790787	0.03667	BP:cellular biosynthetic process;BP:cellular nitrogen compound metabolic process;BP:nitrogen compound metabolic process;BP:cellular macromolecule biosynthetic process;BP:cellular nitrogen compound biosynthetic process;BP:cellular macromolecule metabolic process;BP:peptide biosynthetic process;BP:organic substance metabolic process;BP:macromolecule metabolic process;BP:organic substance biosynthet…	GO:0044249;GO:0034641;GO:0006807;GO:0034645;GO:0044271;GO:0044260;GO:0043043;GO:0071704;GO:0043170;GO:1901576;GO:0009987;GO:0009058;GO:0009059;GO:0008150;GO:0008152;GO:1901564;GO:0043604;GO:0044238;GO:0043603;GO:1901566;GO:0019538;GO:0044237;GO:0006518;GO:0006412;GO:0015934;GO:0022625;GO:0044391;GO:0032991;GO:1990904;GO:0005575;GO:0003676;GO:0003674;GO:0005488;GO:0043167;GO:1901363;GO:0043169;GO:…	K02922	RP-L37e, RPL37	map03010;map05171	Ribosome;Coronavirus disease - COVID-19	COG2126	J:Translation, ribosomal structure and biogenesis	PF01907.22	Ribosomal_L37e	Ribosomal protein L37e	cytoplasmic	2	14	11.1
63	XP_003442099.1	RPS11	40S ribosomal protein S11 [Oreochromis niloticus]	0.637915	-0.648565	0.02132	BP:cellular biosynthetic process;BP:cellular nitrogen compound metabolic process;BP:nitrogen compound metabolic process;BP:cellular macromolecule biosynthetic process;BP:organic substance biosynthetic process;BP:cellular nitrogen compound biosynthetic process;BP:cellular macromolecule metabolic process;BP:peptide biosynthetic process;BP:organic substance metabolic process;BP:amide biosynthetic pr…	GO:0044249;GO:0034641;GO:0006807;GO:0034645;GO:1901576;GO:0044271;GO:0044260;GO:0043043;GO:0071704;GO:0043604;GO:0009987;GO:0009058;GO:0009059;GO:0008150;GO:0008152;GO:1901564;GO:0044238;GO:0043603;GO:1901566;GO:0019538;GO:0044237;GO:0043170;GO:0006518;GO:0006412;GO:0043232;GO:0043226;GO:0110165;GO:0005840;GO:0032991;GO:1990904;GO:0043229;GO:0005575;GO:0043228;GO:0003674;GO:0005198;GO:0003735	K02949	RP-S11e, RPS11	map03010;map05171	Ribosome;Coronavirus disease - COVID-19	COG0186	J:Translation, ribosomal structure and biogenesis	PF16205.8;PF00366.23	Ribosomal_S17_N;Ribosomal_S17	Ribosomal_S17 N-terminal;Ribosomal protein S17	cytoplasmic	6	28	18.6
64	XP_003442652.1	RPL3	60S ribosomal protein L3 [Oreochromis niloticus]	0.680925	-0.554432	0.0103	BP:cellular biosynthetic process;BP:cellular nitrogen compound metabolic process;BP:nitrogen compound metabolic process;BP:cellular macromolecule biosynthetic process;BP:organic substance biosynthetic process;BP:cellular nitrogen compound biosynthetic process;BP:cellular macromolecule metabolic process;BP:peptide biosynthetic process;BP:organic substance metabolic process;BP:amide biosynthetic pr…	GO:0044249;GO:0034641;GO:0006807;GO:0034645;GO:1901576;GO:0044271;GO:0044260;GO:0043043;GO:0071704;GO:0043604;GO:0009987;GO:0009058;GO:0009059;GO:0008150;GO:0008152;GO:1901564;GO:0044238;GO:0043603;GO:1901566;GO:0019538;GO:0044237;GO:0043170;GO:0006518;GO:0006412;GO:0043232;GO:0043226;GO:0110165;GO:0005840;GO:0032991;GO:1990904;GO:0043229;GO:0005575;GO:0043228;GO:0003674;GO:0005198;GO:0003735	K02925	RP-L3e, RPL3	map03010;map05171	Ribosome;Coronavirus disease - COVID-19	COG0087	J:Translation, ribosomal structure and biogenesis	PF00297.25	Ribosomal_L3	Ribosomal protein L3	cytoplasmic	2	7	46.3
65	XP_003453655.1	RPL17	60S ribosomal protein L17 [Oreochromis niloticus]	0.50589	-0.983105	0.006157	BP:cellular biosynthetic process;BP:cellular nitrogen compound metabolic process;BP:nitrogen compound metabolic process;BP:cellular macromolecule biosynthetic process;BP:organic substance biosynthetic process;BP:cellular nitrogen compound biosynthetic process;BP:cellular macromolecule metabolic process;BP:peptide biosynthetic process;BP:organic substance metabolic process;BP:amide biosynthetic pr…	GO:0044249;GO:0034641;GO:0006807;GO:0034645;GO:1901576;GO:0044271;GO:0044260;GO:0043043;GO:0071704;GO:0043604;GO:0009987;GO:0009058;GO:0009059;GO:0008150;GO:0008152;GO:0044238;GO:1901564;GO:0043603;GO:1901566;GO:0019538;GO:0044237;GO:0043170;GO:0006518;GO:0006412;GO:0015934;GO:0044391;GO:0032991;GO:1990904;GO:0005575;GO:0003674;GO:0005198;GO:0003735	K02880	RP-L17e, RPL17	map03010;map05171	Ribosome;Coronavirus disease - COVID-19	COG0091	J:Translation, ribosomal structure and biogenesis	PF00237.22	Ribosomal_L22	Ribosomal protein L22p/L17e	cytoplasmic	3	18	21.4
66	XP_005476346.1	TNN	tenascin-N [Oreochromis niloticus]	2.18503	1.12765	0.008496	BP:developmental process;BP:anatomical structure development;BP:biological_process;	GO:0032502;GO:0048856;GO:0008150	K06252	TN	map05206;map05165;map04510;map04151;map04512	MicroRNAs in cancer;Human papillomavirus infection;Focal adhesion;PI3K-Akt signaling pathway;ECM-receptor interaction	ENOG410ZYS4	S:Function unknown	PF00041.24;PF00147.21;PF18720.4;PF07974.16;PF00008.30	fn3;Fibrinogen_C;EGF_Tenascin;EGF_2;EGF	Fibronectin type III domain;Fibrinogen beta and gamma chains, C-terminal globular domain;Tenascin EGF domain;EGF-like domain;EGF-like domain	plasma membrane	1	1	133.2
ECM-receptor interaction
1	XP_005457918.1	COL4A1	collagen alpha-1(IV) chain isoform X1 [Oreochromis niloticus]	1.48265	0.568175	0.01434	CC:basement membrane;CC:macromolecular complex;CC:collagen trimer;CC:membrane;CC:cellular_component;CC:external encapsulating structure;CC:collagen-containing extracellular matrix;CC:extracellular matrix;CC:cellular anatomical entity;MF:extracellular matrix structural constituent;MF:structural molecule activity;MF:molecular_function;	GO:0005604;GO:0032991;GO:0005581;GO:0016020;GO:0005575;GO:0030312;GO:0062023;GO:0031012;GO:0110165;GO:0005201;GO:0005198;GO:0003674	K06237	COL4A	map05165;map04510;map05146;map04512;map05200;map04974;map04933;map04926;map04151;map05222	Human papillomavirus infection;Focal adhesion;Amoebiasis;ECM-receptor interaction;Pathways in cancer;Protein digestion and absorption;AGE-RAGE signaling pathway in diabetic complications;Relaxin signaling pathway;PI3K-Akt signaling pathway;Small cell lung cancer	ENOG410ZW4J;ENOG410XNMM	S:Function unknown;	PF01391.21;PF01413.22	Collagen;C4	Collagen triple helix repeat;C-terminal tandem repeated domain in type 4 procollagen	extracellular	1	1	159.2
2	XP_005457978.1	LAMA4	laminin subunit alpha-4 [Oreochromis niloticus]	1.32622	0.407317	0.0002464	BP:regulation of embryonic development;BP:regulation of cell adhesion;BP:regulation of biological process;BP:biological regulation;BP:regulation of cell motility;BP:developmental process;BP:regulation of cell migration;BP:regulation of developmental process;BP:cellular process;BP:regulation of cellular process;BP:biological_process;BP:regulation of multicellular organismal process;BP:cell adhesio…	GO:0045995;GO:0030155;GO:0050789;GO:0065007;GO:2000145;GO:0032502;GO:0030334;GO:0050793;GO:0009987;GO:0050794;GO:0008150;GO:0051239;GO:0007155;GO:0040012;GO:0048856;GO:2000026;GO:0110165;GO:0005575;GO:0005576;GO:0003674;GO:0005488;GO:0005515;GO:0005102	K06241	LAMA4	map05143;map04510;map05145;map05146;map05200;map04512;map05165;map04151;map05222	African trypanosomiasis;Focal adhesion;Toxoplasmosis;Amoebiasis;Pathways in cancer;ECM-receptor interaction;Human papillomavirus infection;PI3K-Akt signaling pathway;Small cell lung cancer	ENOG410Z3D5;ENOG410XRDC	S:Function unknown;	PF02210.27;PF00054.26;PF00053.27;PF06009.15;PF06008.17;PF13385.9	Laminin_G_2;Laminin_G_1;Laminin_EGF;Laminin_II;Laminin_I;Laminin_G_3	Laminin G domain;Laminin G domain;Laminin EGF domain;Laminin Domain II;Laminin Domain I;Concanavalin A-like lectin/glucanases superfamily	extracellular	23	15	207.4
3	XP_005457919.1	COL4A2	collagen alpha-2(IV) chain [Oreochromis niloticus]	1.2758	0.351399	0.04685	BP:biological_process;BP:extracellular structure organization;BP:cellular component organization;BP:cellular component organization or biogenesis;BP:extracellular matrix organization;BP:external encapsulating structure organization;BP:cellular process;CC:basement membrane;CC:macromolecular complex;CC:collagen trimer;CC:membrane;CC:extracellular matrix;CC:cellular_component;CC:external encapsulati…	GO:0008150;GO:0043062;GO:0016043;GO:0071840;GO:0030198;GO:0045229;GO:0009987;GO:0005604;GO:0032991;GO:0005581;GO:0016020;GO:0031012;GO:0005575;GO:0030312;GO:0062023;GO:0110165;GO:0005615;GO:0005201;GO:0003674;GO:0005198	K06237	COL4A	map05165;map04510;map05146;map04512;map05200;map04974;map04933;map04926;map04151;map05222	Human papillomavirus infection;Focal adhesion;Amoebiasis;ECM-receptor interaction;Pathways in cancer;Protein digestion and absorption;AGE-RAGE signaling pathway in diabetic complications;Relaxin signaling pathway;PI3K-Akt signaling pathway;Small cell lung cancer	ENOG410XNMM	S:Function unknown	PF01391.21;PF01413.22	Collagen;C4	Collagen triple helix repeat;C-terminal tandem repeated domain in type 4 procollagen	extracellular	3	2	166
4	XP_025757396.1	HSPG2	basement membrane-specific heparan sulfate proteoglycan core protein isoform X1 [Oreochromis niloticus]	1.31128	0.39098	0.001981	------	------	K06255	HSPG2	map05205;map04512;map05161	Proteoglycans in cancer;ECM-receptor interaction;Hepatitis B	ENOG410XTD2	S:Function unknown	PF07679.19;PF13927.9;PF00047.28;PF13895.9;PF00052.21;PF00054.26;PF02210.27;PF07686.20;PF00053.27;PF00057.21;PF13385.9;PF00008.30	I-set;Ig_3;ig;Ig_2;Laminin_B;Laminin_G_1;Laminin_G_2;V-set;Laminin_EGF;Ldl_recept_a;Laminin_G_3;EGF	Immunoglobulin I-set domain;Immunoglobulin domain;Immunoglobulin domain;Immunoglobulin domain;Laminin B;Laminin G domain;Laminin G domain;Immunoglobulin V-set domain;Laminin EGF domain;Low-density lipoprotein receptor domain class A;Concanavalin A-like lectin/glucanases superfamily;EGF-like domain	plasma membrane	23	8	411.1
5	XP_019201493.1	LAMA2	laminin subunit alpha-2 isoform X1 [Oreochromis niloticus]	1.21113	0.276357	0.01409	------	------	K05637	LAMA1_2	map05165;map04510;map05145;map05146;map05200;map04512;map05416;map05414;map05412;map04151;map05410;map05222	Human papillomavirus infection;Focal adhesion;Toxoplasmosis;Amoebiasis;Pathways in cancer;ECM-receptor interaction;Viral myocarditis;Dilated cardiomyopathy;Arrhythmogenic right ventricular cardiomyopathy;PI3K-Akt signaling pathway;Hypertrophic cardiomyopathy;Small cell lung cancer	ENOG410XP6Z;ENOG410ZSMC;ENOG410ZVV8;ENOG410XRDC	S:Function unknown;	PF00054.26;PF00053.27;PF02210.27;PF00052.21;PF00055.20;PF06008.17;PF06009.15;PF13385.9	Laminin_G_1;Laminin_EGF;Laminin_G_2;Laminin_B;Laminin_N;Laminin_I;Laminin_II;Laminin_G_3	Laminin G domain;Laminin EGF domain;Laminin G domain;Laminin B;Laminin N-terminal;Laminin Domain I;Laminin Domain II;Concanavalin A-like lectin/glucanases superfamily	plasma membrane	30	12	356.1
6	XP_019219949.1	COL6A6	collagen alpha-6(VI) chain isoform X1 [Oreochromis niloticus]	1.23275	0.301881	0.004007	------	------	K06238	COL6A	map05165;map04510;map04512;map04974;map04151	Human papillomavirus infection;Focal adhesion;ECM-receptor interaction;Protein digestion and absorption;PI3K-Akt signaling pathway	ENOG4111F2W;ENOG410YBQF	S:Function unknown;	PF00092.31;PF13519.9;PF01391.21;PF00014.26;PF13768.9;PF05762.17	VWA;VWA_2;Collagen;Kunitz_BPTI;VWA_3;VWA_CoxE	von Willebrand factor type A domain;von Willebrand factor type A domain;Collagen triple helix repeat;Kunitz/Bovine pancreatic trypsin inhibitor domain;von Willebrand factor type A domain;VWA domain containing CoxE-like protein	extracellular	22	11	300.8
7	XP_003458990.1	LAMC1	laminin subunit gamma-1 isoform X1 [Oreochromis niloticus]	1.42775	0.513746	7.304e-05	BP:developmental process;BP:cellular process;BP:biological_process;BP:cell adhesion;BP:anatomical structure development;CC:collagen-containing extracellular matrix;CC:membrane;CC:extracellular matrix;CC:cellular_component;CC:basement membrane;CC:external encapsulating structure;CC:cellular anatomical entity;	GO:0032502;GO:0009987;GO:0008150;GO:0007155;GO:0048856;GO:0062023;GO:0016020;GO:0031012;GO:0005575;GO:0005604;GO:0030312;GO:0110165	K05635	LAMC1	map05165;map04510;map05145;map04512;map05200;map05146;map05020;map04151;map05222	Human papillomavirus infection;Focal adhesion;Toxoplasmosis;ECM-receptor interaction;Pathways in cancer;Amoebiasis;Prion disease;PI3K-Akt signaling pathway;Small cell lung cancer	ENOG410XRDC	S:Function unknown	PF00055.20;PF00053.27;PF00052.21	Laminin_N;Laminin_EGF;Laminin_B	Laminin N-terminal;Laminin EGF domain;Laminin B	plasma membrane	16	13	175.8
8	XP_003448148.1	LAMB1	laminin subunit beta-1 [Oreochromis niloticus]	1.33216	0.413773	0.00266	BP:developmental process;BP:anatomical structure development;BP:biological_process;CC:collagen-containing extracellular matrix;CC:membrane;CC:extracellular matrix;CC:cellular_component;CC:basement membrane;CC:external encapsulating structure;CC:cellular anatomical entity;	GO:0032502;GO:0048856;GO:0008150;GO:0062023;GO:0016020;GO:0031012;GO:0005575;GO:0005604;GO:0030312;GO:0110165	K05636	LAMB1	map05165;map04510;map05145;map05146;map05200;map04512;map04151;map05222	Human papillomavirus infection;Focal adhesion;Toxoplasmosis;Amoebiasis;Pathways in cancer;ECM-receptor interaction;PI3K-Akt signaling pathway;Small cell lung cancer	ENOG410XPEG	F:Nucleotide transport and metabolism	PF00053.27;PF00055.20	Laminin_EGF;Laminin_N	Laminin EGF domain;Laminin N-terminal	plasma membrane	21	16	196.9
9	XP_005471715.1	Itgb1	integrin beta-1 isoform X1 [Oreochromis niloticus]	1.45313	0.539166	0.006857	BP:regulation of sprouting angiogenesis;BP:regulation of anatomical structure morphogenesis;BP:regulation of angiogenesis;BP:cell-matrix adhesion;BP:signal transduction;BP:cell surface receptor signaling pathway;BP:muscle structure development;BP:anatomical structure morphogenesis;BP:muscle organ development;BP:positive regulation of vasculature development;BP:positive regulation of multicellular…	GO:1903670;GO:0022603;GO:0045765;GO:0007160;GO:0007165;GO:0007166;GO:0061061;GO:0009653;GO:0007517;GO:1904018;GO:0051240;GO:0007155;GO:0045766;GO:0050789;GO:0050793;GO:0048513;GO:0065007;GO:0048518;GO:0032502;GO:0031589;GO:0003179;GO:0009987;GO:0050794;GO:0008150;GO:0051239;GO:0051094;GO:0007229;GO:0048856;GO:1901342;GO:2000026;GO:0003181;GO:1903672;GO:0098590;GO:0098636;GO:0048770;GO:0043229;GO:…	K05719	ITGB1, CD29	map05140;map05165;map05145;map04015;map04810;map05135;map05131;map05130;map05133;map04530;map05222;map04514;map05205;map04510;map04512;map05200;map04360;map05414;map05412;map04145;map05410;map04670;map05100;map04151;map04611	Leishmaniasis;Human papillomavirus infection;Toxoplasmosis;Rap1 signaling pathway;Regulation of actin cytoskeleton;Yersinia infection;Shigellosis;Pathogenic Escherichia coli infection;Pertussis;Tight junction;Small cell lung cancer;Cell adhesion molecules;Proteoglycans in cancer;Focal adhesion;ECM-receptor interaction;Pathways in cancer;Axon guidance;Dilated cardiomyopathy;Arrhythmogenic right ve…	ENOG410XP60	U:Intracellular trafficking, secretion, and vesicular transport	PF00362.21;PF08725.14;PF07965.15;PF07974.16;PF18372.4	Integrin_beta;Integrin_b_cyt;Integrin_B_tail;EGF_2;I-EGF_1	Integrin beta chain VWA domain;Integrin beta cytoplasmic domain;Integrin beta tail domain;EGF-like domain;Integrin beta epidermal growth factor like domain 1	extracellular	4	6	89.6
10	XP_013120959.2	COL6A2	collagen alpha-2(VI) chain [Oreochromis niloticus]	1.30372	0.382636	0.01558	BP:developmental process;BP:muscle organ development;BP:cellular process;BP:cell projection morphogenesis;BP:neuron projection morphogenesis;BP:cell projection organization;BP:cellular developmental process;BP:anatomical structure development;BP:cellular component organization;BP:cellular component morphogenesis;BP:animal organ development;BP:biological_process;BP:axonogenesis;BP:plasma membrane …	GO:0032502;GO:0007517;GO:0009987;GO:0048858;GO:0048812;GO:0030030;GO:0048869;GO:0048856;GO:0016043;GO:0032989;GO:0048513;GO:0008150;GO:0007409;GO:0120039;GO:0061061;GO:0009653;GO:0071840;GO:0032990;GO:0005575;GO:0110165	K06238	COL6A	map05165;map04510;map04512;map04974;map04151	Human papillomavirus infection;Focal adhesion;ECM-receptor interaction;Protein digestion and absorption;PI3K-Akt signaling pathway	ENOG410XT53	O:Posttranslational modification, protein turnover, chaperones	PF00092.31;PF01391.21;PF13519.9	VWA;Collagen;VWA_2	von Willebrand factor type A domain;Collagen triple helix repeat;von Willebrand factor type A domain	extracellular	14	18	106.6
11	XP_003457500.1	COL6A1	collagen alpha-1(VI) chain [Oreochromis niloticus]	1.51005	0.594593	0.002867	------	------	K06238	COL6A	map05165;map04510;map04512;map04974;map04151	Human papillomavirus infection;Focal adhesion;ECM-receptor interaction;Protein digestion and absorption;PI3K-Akt signaling pathway	ENOG410ZQTS	O:Posttranslational modification, protein turnover, chaperones	PF00092.31;PF01391.21;PF13519.9;PF13768.9	VWA;Collagen;VWA_2;VWA_3	von Willebrand factor type A domain;Collagen triple helix repeat;von Willebrand factor type A domain;von Willebrand factor type A domain	extracellular	18	22	107.3
12	NP_001269818.1	COLA1	collagen alpha-1(I) chain-like precursor [Oreochromis niloticus]	1.49517	0.580308	0.02707	CC:macromolecular complex;CC:cellular_component;CC:collagen trimer;MF:cation binding;MF:extracellular matrix structural constituent;MF:structural molecule activity;MF:ion binding;MF:molecular_function;MF:binding;MF:metal ion binding;	GO:0032991;GO:0005575;GO:0005581;GO:0043169;GO:0005201;GO:0005198;GO:0043167;GO:0003674;GO:0005488;GO:0046872	K06236	COL1A	map05205;map05165;map04510;map04512;map05146;map04974;map04151;map04926;map05415;map04933;map04611	Proteoglycans in cancer;Human papillomavirus infection;Focal adhesion;ECM-receptor interaction;Amoebiasis;Protein digestion and absorption;PI3K-Akt signaling pathway;Relaxin signaling pathway;Diabetic cardiomyopathy;AGE-RAGE signaling pathway in diabetic complications;Platelet activation	ENOG410XNMM	C:Energy production and conversion	PF01391.21;PF01410.21;PF00093.21	Collagen;COLFI;VWC	Collagen triple helix repeat;Fibrillar collagen C-terminal domain;von Willebrand factor type C domain	extracellular	17	14	136
13	XP_019212665.1	FN	fibronectin isoform X1 [Oreochromis niloticus]	0.638235	-0.647841	0.005574	------	------	K05717	FN1	map05205;map05165;map04510;map04810;map05146;map05200;map04512;map04151;map05135;map05100;map04933;map05222	Proteoglycans in cancer;Human papillomavirus infection;Focal adhesion;Regulation of actin cytoskeleton;Amoebiasis;Pathways in cancer;ECM-receptor interaction;PI3K-Akt signaling pathway;Yersinia infection;Bacterial invasion of epithelial cells;AGE-RAGE signaling pathway in diabetic complications;Small cell lung cancer	ENOG410Y2NH	O:Posttranslational modification, protein turnover, chaperones	PF00041.24;PF00039.21;PF00040.22;PF16656.8;PF10179.12	fn3;fn1;fn2;Pur_ac_phosph_N;NDNF	Fibronectin type III domain;Fibronectin type I domain;Fibronectin type II domain;Purple acid Phosphatase, N-terminal domain;Neuron-derived neurotrophic factor, first F	plasma membrane	16	8	271.2
14	XP_025759410.1	COL6A3	collagen alpha-3(VI) chain-like [Oreochromis niloticus]	1.43418	0.520231	0.04156	------	------	K06238	COL6A	map05165;map04510;map04512;map04974;map04151	Human papillomavirus infection;Focal adhesion;ECM-receptor interaction;Protein digestion and absorption;PI3K-Akt signaling pathway	ENOG41103QR;ENOG410YUFU;ENOG410XNMM	O:Posttranslational modification, protein turnover, chaperones;S:Function unknown;S:Function unknown	PF00092.31;PF13519.9	VWA;VWA_2	von Willebrand factor type A domain;von Willebrand factor type A domain	mitochondrial	2	21	124.7
Oxidative stress
1	XP_003440453.1	HRAS	GTPase HRas [Oreochromis niloticus]	1.32827	0.409546	0.00337	BP:signal transduction;BP:regulation of biological process;BP:biological regulation;BP:cellular process;BP:biological_process;BP:regulation of cellular process;CC:membrane;CC:cellular anatomical entity;CC:cellular_component;MF:purine ribonucleoside triphosphate binding;MF:heterocyclic compound binding;MF:molecular_function;MF:molecular function regulator;MF:nucleoside phosphate binding;MF:anion b…	GO:0007165;GO:0050789;GO:0065007;GO:0009987;GO:0008150;GO:0050794;GO:0016020;GO:0110165;GO:0005575;GO:0035639;GO:1901363;GO:0003674;GO:0098772;GO:1901265;GO:0043168;GO:0019001;GO:0000166;GO:0032561;GO:0017076;GO:0005525;GO:0016787;GO:0003924;GO:0017111;GO:0003925;GO:0036094;GO:0003824;GO:0016818;GO:0043167;GO:0097367;GO:0097159;GO:0016817;GO:0016462;GO:0032555;GO:0032553;GO:0005488	K02833	HRAS	map05214;map04137;map04915;map04650;map05210;map05211;map05160;map05215;map04015;map04014;map04933;map04540;map05218;map04010;map04012;map05224;map04213;map04218;map04370;map04371;map05219;map04072;map04071;map04210;map05203;map04211;map05163;map05231;map04810;map04929;map05213;map05166;map04935;map04921;map05010;map04625;map05034;map05170;map04725;map05226;map05221;map05220;map05223;map04140;map…	Glioma;Mitophagy - animal;Estrogen signaling pathway;Natural killer cell mediated cytotoxicity;Colorectal cancer;Renal cell carcinoma;Hepatitis C;Prostate cancer;Rap1 signaling pathway;Ras signaling pathway;AGE-RAGE signaling pathway in diabetic complications;Gap junction;Melanoma;MAPK signaling pathway;ErbB signaling pathway;Breast cancer;Longevity regulating pathway - multiple species;Cellular …	COG1100	C:Energy production and conversion	PF00071.25;PF08477.16;PF00025.24;PF00009.30	Ras;Roc;Arf;GTP_EFTU	Ras family;Ras of Complex, Roc, domain of DAPkinase;ADP-ribosylation factor family;Elongation factor Tu GTP binding domain	cytoplasmic	1	12	21.4
2	XP_019207514.1	EPHX2	bifunctional epoxide hydrolase 2 [Oreochromis niloticus]	2.11606	1.08138	3.578e-05	BP:developmental process;BP:cellular process;BP:blood vessel development;BP:cellular developmental process;BP:cell differentiation;BP:hematopoietic progenitor cell differentiation;BP:biological_process;BP:venous blood vessel development;BP:anatomical structure development;MF:hydrolase activity;MF:hydrolase activity, acting on ether bonds;MF:ether hydrolase activity;MF:epoxide hydrolase activity;M…	GO:0032502;GO:0009987;GO:0001568;GO:0048869;GO:0030154;GO:0002244;GO:0008150;GO:0060841;GO:0048856;GO:0016787;GO:0016801;GO:0016803;GO:0004301;GO:0003824;GO:0003674	K08726	EPHX2	map05207;map00590;map05208;map04146	Chemical carcinogenesis - receptor activation;Arachidonic acid metabolism;Chemical carcinogenesis - reactive oxygen species;Peroxisome	ENOG410XVV6;COG1011	S:Function unknown;	PF00561.23;PF12697.10;PF12146.11	Abhydrolase_1;Abhydrolase_6;Hydrolase_4	alpha/beta hydrolase fold;Alpha/beta hydrolase family;Serine aminopeptidase, S33	peroxisomal	2	4	61.8
3	XP_025753534.1	Gsta2	glutathione S-transferase A2 [Oreochromis niloticus]	0.823204	-0.280677	0.008902	MF:transferase activity, transferring alkyl or ary;MF:transferase activity;MF:glutathione transferase activity;MF:molecular_function;MF:catalytic activity;	GO:0016765;GO:0016740;GO:0004364;GO:0003674;GO:0003824	K00799	GST, gst	map05207;map00480;map05204;map00983;map00982;map00980;map05200;map05208;map05418;map05225;map04212;map01524	Chemical carcinogenesis - receptor activation;Glutathione metabolism;Chemical carcinogenesis - DNA adducts;Drug metabolism - other enzymes;Drug metabolism - cytochrome P450;Metabolism of xenobiotics by cytochrome P450;Pathways in cancer;Chemical carcinogenesis - reactive oxygen species;Fluid shear stress and atherosclerosis;Hepatocellular carcinoma;Longevity regulating pathway - worm;Platinum dru…	ENOG4111VAU	O:Posttranslational modification, protein turnover, chaperones	PF02798.23;PF00043.28;PF14497.9	GST_N;GST_C;GST_C_3	Glutathione S-transferase, N-terminal domain;Glutathione S-transferase, C-terminal domain;Glutathione S-transferase, C-terminal domain	cytoplasmic	1	10	25.2
4	XP_003438319.1	GSTO1	glutathione S-transferase omega-1 [Oreochromis niloticus]	0.716599	-0.480762	0.01925	BP:cellular nitrogen compound metabolic process;BP:nitrogen compound metabolic process;BP:organic substance metabolic process;BP:glutathione metabolic process;BP:cellular process;BP:biological_process;BP:metabolic process;BP:organonitrogen compound metabolic process;BP:cellular modified amino acid metabolic process;BP:cellular amide metabolic process;BP:cellular metabolic process;BP:sulfur compou…	GO:0034641;GO:0006807;GO:0071704;GO:0006749;GO:0009987;GO:0008150;GO:0008152;GO:1901564;GO:0006575;GO:0043603;GO:0044237;GO:0006790;GO:0006518;GO:0005737;GO:0005575;GO:0110165;GO:0003674;GO:0016491;GO:0045174;GO:0004364;GO:0016765;GO:0016740;GO:0016667;GO:0050610;GO:0016209;GO:0003824;GO:0030614;GO:0030613;GO:0016672;GO:0015038;GO:0015036	K00799	GST, gst	map05207;map00480;map05204;map00983;map00982;map00980;map05200;map05208;map05418;map05225;map04212;map01524	Chemical carcinogenesis - receptor activation;Glutathione metabolism;Chemical carcinogenesis - DNA adducts;Drug metabolism - other enzymes;Drug metabolism - cytochrome P450;Metabolism of xenobiotics by cytochrome P450;Pathways in cancer;Chemical carcinogenesis - reactive oxygen species;Fluid shear stress and atherosclerosis;Hepatocellular carcinoma;Longevity regulating pathway - worm;Platinum dru…	ENOG410XSIX	O:Posttranslational modification, protein turnover, chaperones	PF13417.9;PF13409.9;PF02798.23;PF00043.28;PF14497.9;PF13410.9	GST_N_3;GST_N_2;GST_N;GST_C;GST_C_3;GST_C_2	Glutathione S-transferase, N-terminal domain;Glutathione S-transferase, N-terminal domain;Glutathione S-transferase, N-terminal domain;Glutathione S-transferase, C-terminal domain;Glutathione S-transferase, C-terminal domain;Glutathione S-transferase, C-terminal domain	cytoplasmic	1	7	27.5
5	XP_003455536.1	GSTT1	glutathione S-transferase theta-1 [Oreochromis niloticus]	0.703618	-0.507137	0.00177	CC:cytoplasm;CC:cellular_component;CC:cellular anatomical entity;MF:glutathione transferase activity;MF:catalytic activity;MF:transferase activity, transferring alkyl or ary;MF:transferase activity;MF:molecular_function;	GO:0005737;GO:0005575;GO:0110165;GO:0004364;GO:0003824;GO:0016765;GO:0016740;GO:0003674	K00799	GST, gst	map05207;map00480;map05204;map00983;map00982;map00980;map05200;map05208;map05418;map05225;map04212;map01524	Chemical carcinogenesis - receptor activation;Glutathione metabolism;Chemical carcinogenesis - DNA adducts;Drug metabolism - other enzymes;Drug metabolism - cytochrome P450;Metabolism of xenobiotics by cytochrome P450;Pathways in cancer;Chemical carcinogenesis - reactive oxygen species;Fluid shear stress and atherosclerosis;Hepatocellular carcinoma;Longevity regulating pathway - worm;Platinum dru…	COG0625	K:Transcription	PF02798.23;PF13417.9;PF13409.9;PF00043.28;PF13410.9	GST_N;GST_N_3;GST_N_2;GST_C;GST_C_2	Glutathione S-transferase, N-terminal domain;Glutathione S-transferase, N-terminal domain;Glutathione S-transferase, N-terminal domain;Glutathione S-transferase, C-terminal domain;Glutathione S-transferase, C-terminal domain	peroxisomal	1	4	26.1
6	XP_003447569.1	CAT	catalase [Oreochromis niloticus]	1.25295	0.325332	0.02472	------	------	K03781	katE, CAT, catB, srpA	map00630;map05208;map04068;map05014;map04146;map04213;map04212;map04211;map05022;map00380	Glyoxylate and dicarboxylate metabolism;Chemical carcinogenesis - reactive oxygen species;FoxO signaling pathway;Amyotrophic lateral sclerosis;Peroxisome;Longevity regulating pathway - multiple species;Longevity regulating pathway - worm;Longevity regulating pathway;Pathways of neurodegeneration - multiple diseases;Tryptophan metabolism	COG0753	P:Inorganic ion transport and metabolism	PF00199.22;PF06628.15	Catalase;Catalase-rel	Catalase;Catalase-related immune-responsive	peroxisomal	4	10	59.9
7	XP_003454237.1	Sod3	extracellular superoxide dismutase [Cu-Zn] [Oreochromis niloticus]	0.692372	-0.530382	0.04278	MF:oxidoreductase activity, acting on superoxide radicals as acceptor;MF:metal ion binding;MF:transition metal ion binding;MF:cation binding;MF:antioxidant activity;MF:ion binding;MF:catalytic activity;MF:molecular_function;MF:binding;MF:superoxide dismutase activity;MF:copper ion binding;MF:oxidoreductase activity;	GO:0016721;GO:0046872;GO:0046914;GO:0043169;GO:0016209;GO:0043167;GO:0003824;GO:0003674;GO:0005488;GO:0004784;GO:0005507;GO:0016491	K16627	SOD3	------	------	COG2032	S:Function unknown	PF00080.23	Sod_Cu	Copper/zinc superoxide dismutase	extracellular	1	6	23.7
8	XP_003448938.1	HSC70	heat shock cognate 71 kDa protein [Oreochromis niloticus]	0.738273	-0.437774	0.04247	MF:binding;MF:carbohydrate derivative binding;MF:anion binding;MF:adenyl nucleotide binding;MF:purine ribonucleoside triphosphate binding;MF:organic cyclic compound binding;MF:protein binding involved in protein folding;MF:nucleotide binding;MF:small molecule binding;MF:ribonucleotide binding;MF:molecular_function;MF:nucleoside phosphate binding;MF:purine nucleotide binding;MF:purine ribonucleoti…	GO:0005488;GO:0097367;GO:0043168;GO:0030554;GO:0035639;GO:0097159;GO:0044183;GO:0000166;GO:0036094;GO:0032553;GO:0003674;GO:1901265;GO:0017076;GO:0032555;GO:0032559;GO:0043167;GO:1901363;GO:0005524	K03283	HSPA1s	map05162;map05145;map04915;map04010;map03040;map05134;map04213;map05417;map04144;map04612;map04141;map05020	Measles;Toxoplasmosis;Estrogen signaling pathway;MAPK signaling pathway;Spliceosome;Legionellosis;Longevity regulating pathway - multiple species;Lipid and atherosclerosis;Endocytosis;Antigen processing and presentation;Protein processing in endoplasmic reticulum;Prion disease	COG0443	O:Posttranslational modification, protein turnover, chaperones	PF00012.23;PF06723.16	HSP70;MreB_Mbl	Hsp70 protein;MreB/Mbl protein	cytoplasmic	5	22	71.2
9	XP_003440692.1	HSP90α	heat shock protein HSP 90-alpha [Oreochromis niloticus]	0.796375	-0.328481	0.001846	MF:purine ribonucleoside triphosphate binding;MF:molecular_function;MF:binding;MF:ATPase activity;MF:ion binding;MF:heterocyclic compound binding;MF:nucleoside phosphate binding;MF:anion binding;MF:unfolded protein binding;MF:nucleotide binding;MF:purine nucleotide binding;MF:ATP binding;MF:hydrolase activity;MF:nucleoside-triphosphatase activity;MF:small molecule binding;MF:catalytic activity;MF…	GO:0035639;GO:0003674;GO:0005488;GO:0016887;GO:0043167;GO:1901363;GO:1901265;GO:0043168;GO:0051082;GO:0000166;GO:0017076;GO:0005524;GO:0016787;GO:0017111;GO:0036094;GO:0003824;GO:0016818;GO:0030554;GO:0097367;GO:0097159;GO:0044183;GO:0016817;GO:0016462;GO:0032559;GO:0005515;GO:0032555;GO:0032553	K04079	HSP90A, htpG	map05207;map05215;map04657;map05200;map04914;map04659;map04151;map04915;map04621;map05418;map05132;map05417;map04217;map04612;map04141	Chemical carcinogenesis - receptor activation;Prostate cancer;IL-17 signaling pathway;Pathways in cancer;Progesterone-mediated oocyte maturation;Th17 cell differentiation;PI3K-Akt signaling pathway;Estrogen signaling pathway;NOD-like receptor signaling pathway;Fluid shear stress and atherosclerosis;Salmonella infection;Lipid and atherosclerosis;Necroptosis;Antigen processing and presentation;Prot…	COG0326	O:Posttranslational modification, protein turnover, chaperones	PF00183.21;PF02518.29;PF13589.9	HSP90;HATPase_c;HATPase_c_3	Hsp90 protein;Histidine kinase-, DNA gyrase B-, and HSP90-like ATPase;Histidine kinase-, DNA gyrase B-, and HSP90-like ATPase	cytoplasmic	4	24	84.2
Myofiber structure
1	XP_003448648.1	MYL2	myosin regulatory light chain 2, ventricular/cardiac muscle isoform [Oreochromis niloticus]	0.343997	-1.53953	0.01032	MF:cation binding;MF:ion binding;MF:molecular_function;MF:binding;MF:metal ion binding;MF:calcium ion binding;	GO:0043169;GO:0043167;GO:0003674;GO:0005488;GO:0046872;GO:0005509	K10351	MYL2	map04510;map04810;map04260;map04261;map05131;map04371;map05132;map04670;map05414;map04530;map05410	Focal adhesion;Regulation of actin cytoskeleton;Cardiac muscle contraction;Adrenergic signaling in cardiomyocytes;Shigellosis;Apelin signaling pathway;Salmonella infection;Leukocyte transendothelial migration;Dilated cardiomyopathy;Tight junction;Hypertrophic cardiomyopathy	COG5126	O:Posttranslational modification, protein turnover, chaperones	PF00036.35;PF13499.9;PF13405.9	EF-hand_1;EF-hand_7;EF-hand_6	EF hand;EF-hand domain pair;EF-hand domain	cytoplasmic	4	55	19.1
2	XP_019203423.1	MYH7	myosin-7 [Oreochromis niloticus]	0.518834	-0.946656	0.02067	CC:myosin complex;CC:macromolecular complex;CC:cellular_component;MF:purine ribonucleoside triphosphate binding;MF:molecular_function;MF:binding;MF:ion binding;MF:heterocyclic compound binding;MF:nucleoside phosphate binding;MF:anion binding;MF:nucleotide binding;MF:actin binding;MF:purine nucleotide binding;MF:motor activity;MF:ATP binding;MF:actin filament binding;MF:small molecule binding;MF:a…	GO:0016459;GO:0032991;GO:0005575;GO:0035639;GO:0003674;GO:0005488;GO:0043167;GO:1901363;GO:1901265;GO:0043168;GO:0000166;GO:0003779;GO:0017076;GO:0003774;GO:0005524;GO:0051015;GO:0036094;GO:0030554;GO:0097367;GO:0097159;GO:0008092;GO:0032559;GO:0005515;GO:0032555;GO:0044877;GO:0032553	K17751	MYH6_7	map04260;map04261;map04919;map04022;map05416;map05414;map05410	Cardiac muscle contraction;Adrenergic signaling in cardiomyocytes;Thyroid hormone signaling pathway;cGMP-PKG signaling pathway;Viral myocarditis;Dilated cardiomyopathy;Hypertrophic cardiomyopathy	COG5022	Z:Cytoskeleton	PF00063.24;PF01576.22;PF02736.22	Myosin_head;Myosin_tail_1;Myosin_N	Myosin head;Myosin tail;Myosin N-terminal SH3-like domain	cytoplasmic	10	37	223.7
3	XP_003438135.1	MYL3	myosin light chain 3 [Oreochromis niloticus]	0.424213	-1.23714	0.004137	MF:cation binding;MF:ion binding;MF:molecular_function;MF:binding;MF:metal ion binding;MF:calcium ion binding;	GO:0043169;GO:0043167;GO:0003674;GO:0005488;GO:0046872;GO:0005509	K12749	MYL3	map05414;map04261;map04260;map05410;map04371	Dilated cardiomyopathy;Adrenergic signaling in cardiomyocytes;Cardiac muscle contraction;Hypertrophic cardiomyopathy;Apelin signaling pathway	COG5126	J:Translation, ribosomal structure and biogenesis	PF13499.9;PF00036.35	EF-hand_7;EF-hand_1	EF-hand domain pair;EF hand	cytoplasmic	6	52	21.3
4	XP_019213372.1	MYH	myosin heavy chain, fast skeletal muscle [Oreochromis niloticus]	0.442688	-1.17564	0.0003729	CC:myosin complex;CC:macromolecular complex;CC:cellular_component;MF:purine ribonucleoside triphosphate binding;MF:molecular_function;MF:binding;MF:ion binding;MF:heterocyclic compound binding;MF:nucleoside phosphate binding;MF:anion binding;MF:nucleotide binding;MF:actin binding;MF:purine nucleotide binding;MF:motor activity;MF:ATP binding;MF:actin filament binding;MF:small molecule binding;MF:a…	GO:0016459;GO:0032991;GO:0005575;GO:0035639;GO:0003674;GO:0005488;GO:0043167;GO:1901363;GO:1901265;GO:0043168;GO:0000166;GO:0003779;GO:0017076;GO:0003774;GO:0005524;GO:0051015;GO:0036094;GO:0030554;GO:0097367;GO:0097159;GO:0008092;GO:0032559;GO:0005515;GO:0032555;GO:0044877;GO:0032553	K24220	MYH1s	------	------	COG5022	Z:Cytoskeleton	PF00063.24;PF01576.22;PF02736.22	Myosin_head;Myosin_tail_1;Myosin_N	Myosin head;Myosin tail;Myosin N-terminal SH3-like domain	cytoplasmic	2	69	221.3
5	XP_003445346.1	MYL1	myosin light chain 1, skeletal muscle isoform [Oreochromis niloticus]	0.448657	-1.15631	0.0008591	BP:developmental process;BP:anatomical structure development;BP:skeletal muscle tissue development;BP:tissue development;BP:biological_process;BP:muscle tissue development;MF:cation binding;MF:ion binding;MF:calcium ion binding;MF:molecular_function;MF:metal ion binding;MF:binding;	GO:0032502;GO:0048856;GO:0007519;GO:0009888;GO:0008150;GO:0060537;GO:0043169;GO:0043167;GO:0005509;GO:0003674;GO:0046872;GO:0005488	K05738	MYL1	------	------	COG5126	E:Amino acid transport and metabolism	PF13405.9;PF13499.9	EF-hand_6;EF-hand_7	EF-hand domain;EF-hand domain pair	cytoplasmic	10	87	20.6
6	XP_003454567.1	ACTA1	actin, alpha skeletal muscle A [Oreochromis niloticus]	0.757238	-0.401181	0.023276
